# Supplementary material for: Effects of multiple sources of genetic drift on pathogen variation within hosts
Source: PLoS Biol. 2018 Mar 28;16(3):e2004444. doi: 10.1371/journal.pbio.2004444 (PMC5891033; doi:10.1371/journal.pbio.2004444)
Supplement: S1 Data — (CSV) [file pbio.2004444.s002.csv]

Sample.ID	NucleotideDiversity
102	0.046215697
104	0.030075048
105	0.060129378
111	0.06665065
113	0.062137474
114	0.048819264
115	0.007418553
117	0.085491606
121	0.011427422
122	0.04177562
125	0.174578773
127	0.04353445
128	0.028673638
129	0.127842858
130	0.044823984
131	0.155575386
136	0.045572703
137	0.008480056
141	0.00841383
145	0.147488905
146	0.012059457
148	0.021020678
601	0.005329521
604	0.003872803
605	0.062803525
606	0.138298728
608	0.0732984
641	0.234724315
653	0.026521093
692	0.175040801
707	0.244976074
732	0.008037814
733	0.007383116
749	0.043683018
751	0.077648714
763	0.128460387
774	0.041505076
777	0.13182766
779	0.002446267
780	0.020186681
781	0.014080439
785	0.008914258
788	0.172267871
790	0.005626513
796	0.072221204
800	0.164365943
171	0.039549729
172	0.004383297
181	0.009312945
186	0.0028366
2028	0.004108367
2029	0.006068825
2032	0.014848951
2033	0.003172768
2035	0.014922002
2057	0.121020932
3006	0.016418895
3008	0.004912879
3009	0.016868801
3010	0.012030897
3011	0.005762184
3013	0.015248078
322	0.003095058
359	0.095892509
387	0.187813332
508	0.077056728
619	0.206480287
729	0.004913215
803	0.004126676
103	0.007524157
1059	0.042549627
1089	0.212330093
2003	0.005114271
2004	0.013337196
394	0.057936209
558	0.005725475
581	0.045452405
742	0.004020235
150	0.003398743
154	0.215015768
155	0.004757061
160	0.003268908
161	0.171826026
162	0.07353904
163	0.170836192
164	0.041328608
165	0.005837329
166	0.027827333
167	0.006584547
169	0.01123983
179	0.007561205
189	0.217871007
202	0.075268342
211	0.228977529
223	0.005822598
252	0.058155776
256	0.006521776
263	0.009798791
264	0.006186262
265	0.004986303
266	0.119341421
274	0.163762503
277	0.064076974
278	0.151712727
280	0.166458864
283	0.032668123
288	0.00574231
297	0.006043849
298	0.0467924
301	0.0090249
304	0.075104743
367	0.010189476
376	0.011468351
382	0.008651312
385	0.111743272
396	0.084896273
408	0.157744302
410	0.155163415
411	0.14708676
413	0.037093901
414	0.062127805
425	0.078655993
430	0.009906937
449	0.231003518
451	0.181432167
530	0.087121838
545	0.009118752
552	0.058804768
560	0.25311814
563	0.212993717
566	0.166939605
567	0.153708908
570	0.241751094
571	0.163689791
573	0.105176746
577	0.007454917
578	0.006894598
580	0.284166356
584	0.008397639
586	0.265379567
588	0.091591405
589	0.17737928
590	0.150512975
