# Supplementary material for: Effects of multiple sources of genetic drift on pathogen variation within hosts
Source: PLoS Biol. 2018 Mar 28;16(3):e2004444. doi: 10.1371/journal.pbio.2004444 (PMC5891033; doi:10.1371/journal.pbio.2004444)
Supplement: S2 Data — (CSV) [file pbio.2004444.s003.csv]

Locus	Panel F	Panel G	Panel H	Panel I	Panel J
535	0.992805755395683	1	1	0.877790834312573	0.998344370860927
1179	1	1	0.999155405405405	0.99922480620155	0.998846597462514
2214	1	0.990990990990991	0.847222222222222	0.596774193548387	0.802631578947368
2220	1	1	0.866028708133971	0.55	0.860759493670886
2288	1	0.972972972972973	0.941747572815534	0.75	0.976190476190476
3859	1	1	0.997179125528914	0.994854202401372	1
4300	0.997101449275362	1	0.87621359223301	0.997716894977169	0.825966850828729
4318	1	1	0.872340425531915	0.997685185185185	0.817415730337079
4476	0.997566909975669	0.959390862944162	0.998493975903614	0.998130841121495	0.997560975609756
4477	1	0.963541666666667	0.998459167950693	0.996219281663516	0.9975
4793	0.99438202247191	0.992481203007519	0.921319796954315	0.89527027027027	0.826086956521739
4812	1	0.990521327014218	1	0.873931623931624	0.769886363636364
4890	0.997275204359673	1	1	0.990859232175503	0.887218045112782
4895	1	1	0.998477929984779	0.993736951983299	0.85558583106267
4899	1	1	1	0.99203187250996	0.87146529562982
4909	0.982269503546099	0.995433789954338	0.920749279538905	0.665271966527197	0.771349862258953
5285	1	0.952702702702703	1	0.997601918465228	1
5330	0.997245179063361	1	1	0.992994746059545	0.54126213592233
5499	1	1	1	1	0.84115523465704
5513	1	1	1	1	0.645161290322581
5657	0.993920972644377	0.928057553956835	1	0.997722095671982	1
5891	0.997150997150997	0.952191235059761	1	1	0.997596153846154
5974	1	0.962962962962963	1	0.998454404945904	1
6266	1	0.931034482758621	0.912181303116147	0.996175908221797	0.861861861861862
6267	1	0.933544303797468	0.910037878787879	0.942307692307692	0.869369369369369
6279	0.998559077809798	0.946428571428571	0.897360703812317	0.991215226939971	0.87039764359352
6406	1	0.948081264108352	1	0.76353591160221	1
6908	1	1	0.999255952380952	1	0.99616122840691
7347	0.982300884955752	0.976744186046512	1	0.756906077348066	0.848484848484849
7447	0.99604743083004	0.994949494949495	0.871880199667221	0.914507772020725	0.898916967509025
7502	0.997613365155131	0.958715596330275	0.932584269662921	0.998171846435101	0.842615012106538
7503	0.997506234413965	0.952380952380952	0.936373276776246	1	0.858638743455497
7528	0.9979035639413	1	0.907593778591034	1	0.805194805194805
7569	1	1	1	1	1
7573	1	1	1	1	1
7647	0.998272884283247	1	1	1	1
7716	1	0.99644128113879	1	1	1
7935	1	1	0.999080882352941	0.998449612403101	0.998165137614679
7937	0.998217468805704	1	1	0.995461422087746	0.998198198198198
7945	1	1	1	0.995253164556962	0.996062992125984
7974	1	1	1	0.998644986449865	0.994871794871795
8323	1	0.972727272727273	0.916452442159383	0.991951710261569	0.993485342019544
8324	1	0.977678571428571	0.917973462002413	0.990723562152134	0.993589743589744
8402	1	0.98989898989899	0.9002849002849	0.972477064220184	0.994475138121547
8476	1	1	0.92226148409894	0.974522292993631	0.988505747126437
8477	1	1	0.922509225092251	0.97972972972973	0.987654320987654
8613	1	1	1	0.977886977886978	0.681034482758621
8614	1	1	1	0.98034398034398	0.682403433476395
8702	1	1	1	0.988662131519274	0.665584415584416
8865	1	0.97196261682243	0.867105263157895	0.981627296587926	0.745257452574526
9918	1	1	0.830409356725146	0.533333333333333	0.833333333333333
10081	0.992982456140351	1	1	0.976945244956772	0.657039711191336
10526	1	1	0.824561403508772	0.51219512195122	0.991379310344828
12413	1	0.907692307692308	0.634883720930233	0.880546075085324	0.953333333333333
12456	1	0.666666666666667	1	0.549618320610687	0.981900452488688
12862	1	0.949152542372881	1	0.729658792650919	0.542682926829268
12903	1	0.967032967032967	0.992857142857143	0.997206703910615	0.505555555555556
12933	0.974358974358974	0.96	0.623255813953488	0.951289398280802	0.623376623376623
12951	0.981818181818182	1	1	0.919540229885057	0.984848484848485
12952	0.981481481481482	1	1	0.925925925925926	0.984375
13042	1	1	1	1	0.8
13043	1	1	1	1	0.789473684210526
13044	1	1	1	1	0.790909090909091
13065	1	1	1	1	0.828571428571429
13112	1	1	1	1	0.972972972972973
13159	1	1	1	1	0.990783410138249
13181	1	1	1	1	0.995535714285714
13479	1	1	1	1	0.992592592592593
13849	1	0.965317919075145	1	0.776081424936387	0.56797583081571
14095	1	0.994791666666667	1	0.732891832229581	0.996621621621622
14560	1	0.945355191256831	1	0.684343434343434	0.777414075286416
14570	1	0.934426229508197	0.99932157394844	0.705660377358491	0.794642857142857
14590	1	0.924590163934426	1	0.701149425287356	0.788709677419355
14599	1	0.939393939393939	1	0.715496368038741	0.76
14915	1	0.919354838709677	0.811764705882353	0.994011976047904	0.864864864864865
14944	0.997109826589595	0.929032258064516	0.905707196029777	0.983086680761099	0.8
15004	1	0.946308724832215	0.95320197044335	0.980392156862745	0.802371541501976
15013	1	0.925233644859813	0.93046357615894	0.983379501385042	0.832579185520362
15156	1	0.978070175438597	1	0.972776769509982	0.727710843373494
16232	0.997840172786177	0.938461538461538	0.913661202185792	0.832857142857143	0.705179282868526
18373	0.993103448275862	0.965753424657534	1	0.991858887381275	0.734439834024896
19924	1	0.957317073170732	0.999177631578947	0.77116512992456	0.67203513909224
19997	1	0.981949458483754	0.998527245949926	0.82043795620438	0.680387409200969
20346	1	1	0.843726521412472	0.553415061295972	0.592
20347	1	1	0.842496285289747	0.554788610871441	0.586070959264126
20741	1	1	0.841222879684418	0.79656862745098	0.97887323943662
20823	0.995215311004785	1	1	0.99670510708402	0.975728155339806
21068	1	1	0.999025341130604	0.986058301647655	0.981718464351006
25338	1	1	0.840753424657534	0.989130434782609	1
25389	1	0.994579945799458	1	0.984104046242775	0.532228360957643
25767	0.998793727382388	0.929971988795518	0.778768956289028	0.990467111534795	0.552099533437014
25802	1	0.93859649122807	0.797047970479705	0.993250843644544	0.692058346839546
25844	1	0.960687960687961	0.770992366412214	0.776135163674762	0.713513513513514
25858	1	0.966265060240964	0.80084388185654	0.800604229607251	0.664804469273743
25907	0.998425196850394	0.974137931034483	0.694986072423398	0.731497418244406	0.748815165876777
25950	1	0.997076023391813	0.790445168295331	0.799212598425197	0.71195652173913
25951	1	1	0.775826446280992	0.792176039119804	0.706390328151986
26004	1	1	0.782813975448536	0.823008849557522	0.961857379767827
26028	1	1	0.806231742940604	0.829351535836177	0.862433862433862
26344	1	0.988888888888889	0.817452357071214	0.850225225225225	0.845201238390093
26948	1	0.989561586638831	0.893390191897655	0.7488	0.548812664907652
27523	0.998595505617977	0.970149253731343	1	0.803455723542117	0.66110183639399
27689	1	0.998076923076923	0.838427947598253	0.73024740622506	0.639325842696629
28366	0.99618320610687	1	0.996070726915521	0.50887573964497	0.976190476190476
28442	1	0.963636363636364	1	0.72972972972973	0.981481481481482
28454	1	0.95	1	0.532142857142857	0.932885906040268
28469	1	1	1	0.645232815964523	0.974522292993631
28677	1	0.977168949771689	0.871355060034305	0.718614718614719	0.963087248322148
28690	1	1	0.999177631578947	0.548892988929889	0.722454672245467
28762	1	0.998168498168498	1	0.999184339314845	0.75197889182058
29111	1	0.972055888223553	0.725581395348837	0.833965844402277	0.722772277227723
29494	0.999331997327989	1	0.999529411764706	0.999517607332368	0.713946117274168
29497	1	1	0.999521072796935	0.998522895125554	0.704944178628389
29548	1	1	1	0.999487704918033	0.736713000817661
29751	0.998397435897436	0.951117318435754	0.999488491048593	0.600355239786856	0.968372093023256
29978	1	1	1	0.994845360824742	1
30006	0.989130434782609	0.991735537190083	0.990595611285266	0.825301204819277	0.919811320754717
30019	0.9875	1	1	0.605911330049261	0.807106598984772
30023	1	1	1	0.523560209424084	0.724137931034483
30076	1	NA	NA	0.99017199017199	1
30087	0.998793727382388	NA	1	0.989276139410188	1
30097	1	NA	1	0.985239852398524	1
30128	0.998646820027064	1	1	0.858407079646018	1
30357	0.998800959232614	1	1	0.998266897746967	0.965909090909091
30386	0.998188405797101	1	0.992424242424242	1	0.993399339933993
30392	0.99825327510917	1	1	1	0.985185185185185
30395	1	1	1	0.997061704211557	1
30426	0.998248686514886	1	0.998942917547569	0.845718329794763	0.608575380359613
30427	0.999122807017544	1	0.998918918918919	0.844074844074844	0.594864479315264
30513	1	0.968304278922345	0.998684210526316	0.74584487534626	0.729213483146067
30546	1	1	1	0.998073217726397	0.9970703125
30615	1	0.993788819875776	1	0.511210762331839	0.807692307692308
30635	0.998987854251012	0.998043052837573	1	0.54726368159204	0.790983606557377
30642	0.998689384010485	0.992424242424242	1	0.741214057507987	0.538745387453875
30652	1	0.979661016949153	1	0.995290423861852	1
31486	1	1	0.944610778443114	0.834677419354839	1
31490	0.993421052631579	0.996491228070175	0.958183990442055	0.882059800664452	1
31529	1	0.940700808625337	0.999260355029586	0.99906191369606	0.974789915966387
31568	1	0.925373134328358	0.997429305912596	0.997084548104956	0.980842911877395
31739	0.997835497835498	0.973871733966746	0.99584487534626	0.712374581939799	0.979452054794521
31741	1	0.983367983367983	0.992175273865415	0.62043795620438	0.973614775725594
31747	0.998272884283247	0.970749542961609	0.994535519125683	0.522177419354839	0.985940246045694
31751	0.998449612403101	0.96078431372549	0.995947315096251	0.996383363471971	0.983766233766234
31865	0.990566037735849	1	0.99781181619256	0.843304843304843	0.818565400843882
31868	1	0.928571428571429	1	0.896	0.857692307692308
31873	0.988372093023256	0.941176470588235	1	0.891687657430731	0.860805860805861
31925	1	0.753086419753086	0.992985971943888	0.925925925925926	0.939393939393939
31926	1	0.764705882352941	0.998098859315589	0.933526011560694	0.940639269406393
32547	0.998924731182796	0.961992136304063	1	0.853107344632768	0.618544600938967
33202	1	0.940045248868778	0.999485066941298	1	0.997391304347826
33595	1	0.9688995215311	0.884644766997708	0.988901220865705	0.844642857142857
33730	0.997472620050548	0.997685185185185	0.886438809261301	0.984227129337539	0.784771573604061
34039	0.995481927710843	0.958874458874459	0.849721706864564	0.986928104575163	0.911886949293433
34042	0.996787148594378	0.954907161803713	0.870209504343383	0.984637893196781	0.904284412032817
34247	0.998722860791826	1	0.859468723221937	0.998935037273695	0.881656804733728
34248	0.998678996036988	0.998058252427184	0.865470852017937	0.998907103825137	0.880877742946709
34309	0.999054820415879	1	0.881776239907728	0.998506348020911	0.978791092258749
34680	0.998248686514886	0.998650472334683	0.893939393939394	0.991638795986622	0.532237673830594
34689	0.998425196850394	0.998609179415855	0.881936245572609	0.793053545586107	0.556122448979592
34793	0.999318801089918	0.976905311778291	1	0.993721461187215	0.699672667757774
34864	0.997183098591549	1	0.9988358556461	0.790199081163859	0.578
35496	1	0.973273942093541	0.825515947467167	0.580152671755725	0.719939117199391
35919	1	1	0.998581560283688	0.814846416382253	0.992239467849224
36025	0.996551724137931	0.998171846435101	0.889393939393939	0.638397017707363	0.648325358851675
36160	1	0.934065934065934	0.99866844207723	0.998327759197324	0.754797441364606
36573	0.997867803837953	1	1	0.534351145038168	1
37395	1	1	1	0.59963436928702	0.725388601036269
37455	1	1	1	1	0.695067264573991
37857	1	1	0.84	0.752860411899314	0.669781931464174
37946	1	0.982507288629738	0.866666666666667	0.833783783783784	0.918439716312057
38028	0.998978549540347	0.957173447537473	1	0.521056977704377	0.930810810810811
38301	1	1	0.915824915824916	0.601851851851852	0.733333333333333
38698	0.975951903807615	0.956626506024096	0.999126637554585	0.838676318510858	0.662464985994398
38720	0.991379310344828	0.962389380530973	0.998340248962656	0.846700507614213	0.693741677762983
41014	0.997333333333333	1	0.998706338939198	0.742857142857143	0.99609375
41026	0.997555012224939	0.99746835443038	0.996871741397289	0.764940239043825	0.994038748137109
41038	1	1	0.998776009791922	0.734576757532281	0.965277777777778
41986	1	0.981424148606811	0.888033589923023	0.999330655957162	0.57509505703422
42149	1	0.949626865671642	0.922897196261682	0.845763939174511	0.535924617196702
42601	0.999205087440382	0.962999026290166	0.997817785051828	0.791257367387033	0.604928457869634
43184	1	0.958837772397094	0.957718120805369	0.886269888037714	0.597754911131899
43251	1	0.998708010335917	0.998562185478073	0.909634551495017	0.742574257425743
43657	1	0.941818181818182	0.998319327731092	0.902255639097744	0.569636135508156
43692	1	0.934701492537313	0.964088397790055	0.912460063897764	0.720794392523365
43717	1	0.944237918215613	0.963673749143249	0.908536585365854	0.733257661748014
44029	0.997126436781609	0.961739130434783	0.938958707360862	0.863549618320611	0.631654676258993
44129	0.995348837209302	0.976857490864799	1	0.851851851851852	0.694896851248643
44170	0.995620437956204	0.974489795918367	0.996590909090909	0.875555555555556	0.816155988857939
44413	0.984326018808777	0.994791666666667	0.939058171745152	0.92798353909465	0.574829931972789
44455	0.985964912280702	0.950729927007299	0.989183874139626	0.942166910688141	0.906293706293706
44583	0.999037536092397	1	0.926335174953959	0.969785008715863	0.56282722513089
44584	0.999008919722498	1	0.928238583410997	0.96955223880597	0.561170212765957
44738	0.99921875	1	0.999354005167959	0.951063829787234	0.71180931744312
45807	0.997198879551821	0.992146596858639	0.913232104121475	0.990810359231412	0.5536
45842	1	1	0.94896331738437	0.996811902231668	0.721153846153846
46400	0.999158957106812	0.890207715133531	0.844413012729844	0.992988133764833	0.634969325153374
46401	0.999164578111946	0.880239520958084	0.847701149425287	0.993121693121693	0.645454545454546
46469	1	0.950867052023121	0.917647058823529	0.958542713567839	0.598130841121495
46478	1	0.866666666666667	0.836298932384342	0.988200589970501	0.92817679558011
46675	0.995951417004049	0.897297297297297	0.879852125693161	0.993839835728953	0.590551181102362
46834	1	1	0.909219858156028	0.964461994076999	0.630831643002028
46921	0.998260869565217	0.976190476190476	0.898379970544919	0.963985594237695	0.995584988962472
47041	0.997304582210243	1	0.909178743961353	0.968386023294509	0.581632653061224
47809	0.996749729144095	0.998531571218796	0.918872758326217	0.986084756483238	0.868391451068616
47979	1	1	0.89672131147541	1	0.884920634920635
47988	1	1	0.906584992343032	1	0.886486486486487
48275	0.997987927565392	1	1	0.987381703470032	0.985401459854015
48316	0.998979591836735	0.941810344827586	0.99925205684368	0.982504604051565	0.515723270440252
48499	1	1	0.981324278438031	0.96875	0.578947368421053
49228	0.998878923766816	0.998	0.999235474006116	1	1
49920	0.998518518518518	1	1	1	1
49923	1	1	0.998989898989899	1	1
49934	0.997167138810198	0.955985915492958	0.921926910299003	1	0.550206327372765
49964	0.998697916666667	1	0.922427035330261	0.997601918465228	0.892901618929016
50822	0.998904709748083	0.998154981549816	1	0.812345679012346	0.874680306905371
51065	1	0.997530864197531	0.892291446673706	0.6415313225058	0.985386221294363
51075	1	1	0.895906432748538	0.612781954887218	0.986516853932584
51078	0.998535871156662	1	0.909191583610188	0.640897755610973	0.984682713347921
51085	1	1	0.998946259220232	0.65767878077374	0.73015873015873
51321	0.998482549317147	1	1	0.661070304302204	0.960461285008237
51357	1	0.988636363636364	1	0.754789272030651	0.643356643356643
51497	1	1	0.99469964664311	0.990049751243781	0.784
51551	1	0.961937716262976	1	0.613430127041742	0.643243243243243
51553	1	0.961206896551724	1	0.641630901287554	0.663663663663664
51629	1	0.958791208791209	1	0.553370786516854	0.966824644549763
51639	0.996138996138996	0.954446854663774	0.996932515337423	0.565469293163384	0.961065573770492
51799	1	1	1	1	0.590909090909091
51816	1	1	1	0.996212121212121	0.577981651376147
51981	1	1	1	0.998976458546571	1
52221	1	0.957100591715976	1	0.516711833785005	0.998875140607424
52223	1	0.95049504950495	0.934844192634561	0.5285140562249	0.998902305159166
52237	0.998978549540347	0.945636623748212	0.927483683828861	0.555643879173291	0.998927038626609
52461	1	1	0.92300805729633	0.987134502923977	0.738794435857805
53240	1	0.973300970873786	1	0.995962314939435	0.677927927927928
53270	0.998319327731092	0.963768115942029	1	0.997322623828648	0.678336980306346
53299	0.991044776119403	0.975391498881432	0.989	0.543237250554324	0.708191126279863
53368	0.998611111111111	0.966887417218543	0.947508896797153	0.994871794871795	0.69620253164557
53423	1	0.943089430894309	0.998881431767338	0.651219512195122	0.72289156626506
53590	1	0.952941176470588	0.939814814814815	0.586374695863747	0.572463768115942
54244	0.995833333333333	0.986666666666667	0.995294117647059	0.988235294117647	0.578754578754579
54920	1	0.997685185185185	0.977588046958378	0.996732026143791	0.816
54932	1	1	0.986272439281943	1	0.800705467372134
55568	1	1	1	0.998489425981873	0.730679156908665
55912	1	1	1	0.702702702702703	0.894845360824742
56683	0.99609375	0.968253968253968	0.976897689768977	0.796296296296296	1
56873	1	0.952755905511811	0.963414634146341	0.98828125	1
56948	1	0.984126984126984	0.957983193277311	0.76530612244898	0.805309734513274
57020	1	0.96875	1	0.92485549132948	0.798076923076923
57944	0.997950819672131	0.95049504950495	0.961367013372957	0.998417721518987	0.813807531380753
58348	0.997264021887825	1	0.964401294498382	0.879682179341657	0.749615975422427
59208	0.99889012208657	1	0.946124763705104	0.845144356955381	0.969010727056019
59727	0.995454545454545	1	0.941422594142259	0.829090909090909	1
59832	1	0.972772277227723	0.938556067588326	0.981675392670157	0.643181818181818
59846	1	0.972911963882618	0.952722063037249	0.98676293622142	0.622171945701357
59877	0.998360655737705	0.968973747016706	0.954038997214485	0.981296758104738	0.665178571428571
59890	0.998299319727891	0.964673913043478	0.96165191740413	0.982503364737551	0.648514851485149
59942	0.997701149425287	1	0.938976377952756	0.976991150442478	0.763157894736842
59955	0.995926680244399	0.949101796407186	0.923469387755102	0.97428139183056	0.789115646258503
59981	0.998204667863555	0.960106382978723	0.930015552099533	0.97554347826087	0.727592267135325
61077	1	1	1	1	0.716831683168317
63290	0.996990972918756	0.965417867435158	0.932594644506002	0.997634069400631	0.754980079681275
63311	0.996706915477497	1	0.920696324951644	0.99934036939314	0.994897959183674
63635	0.993494423791822	1	0.926916221033868	1	0.842053307008884
63715	1	0.972602739726027	1	0.983187134502924	0.715508021390374
63886	1	1	1	1	0.997772828507795
64078	0.998812351543943	1	0.978723404255319	0.672212978369384	0.998916576381365
64080	1	1	0.980537534754402	0.654190398698129	0.998974358974359
64191	1	1	0.998563218390805	0.993223620522749	0.96056338028169
64195	0.998637602179837	1	1	0.992091388400703	0.941102756892231
64353	0.995121951219512	0.978658536585366	1	0.97463768115942	0.997668997668998
64557	0.994782608695652	1	1	0.983072916666667	0.691803278688525
64623	0.98705501618123	0.981776765375854	0.964334705075446	0.965102286401925	0.983525535420099
64951	1	1	0.978527607361963	0.957142857142857	1
65068	1	0.982014388489209	0.98488120950324	0.968810916179337	0.997772828507795
65112	1	0.96551724137931	1	0.982646420824295	0.996784565916399
65223	1	0.955357142857143	0.986486486486487	0.963855421686747	0.758974358974359
65299	1	0.972332015810277	0.986817325800377	0.981481481481482	0.688109161793372
65344	1	1	1	0.990333919156415	1
66046	1	1	0.99	0.961876832844575	0.562737642585551
66075	1	1	0.981072555205047	1	0.992217898832685
66340	1	0.959821428571429	1	0.680119581464873	0.779245283018868
66626	0.998257839721254	0.951338199513382	0.998473282442748	0.709233791748527	0.748563218390805
66933	1	1	1	1	0.753246753246753
66990	0.996923076923077	1	0.998696219035202	0.994304312449146	1
67110	1	0.965156794425087	0.997587454764777	0.807843137254902	0.700488997555012
67428	0.997658079625293	0.964444444444444	1	0.528604118993135	0.59447983014862
67440	1	0.952662721893491	1	0.609625668449198	1
67464	0.720047449584816	1	0.685227272727273	1	0.675510204081633
67470	1	1	1	1	1
67471	0.709497206703911	1	0.671563483735572	1	0.650980392156863
67480	0.639423076923077	0.996240601503759	0.574486301369863	1	0.575113808801214
67482	0.668416447944007	1	0.604501607717042	1	0.566869300911854
67547	0.806270996640537	0.9904	0.835281615302869	0.997012696041822	0.799120234604106
67654	1	1	1	1	0.997946611909651
68158	1	0.893617021276596	1	0.993464052287582	0.521739130434783
68166	1	0.933774834437086	1	1	0.675
68215	1	1	1	1	1
68220	1	1	1	0.99918896999189	1
68237	1	0.998480243161094	0.994884910485934	0.999180999180999	0.99548532731377
68276	1	0.9984	0.99468085106383	1	1
68295	0.75	1	0.666666666666667	0.999271667880554	0.997929606625259
68317	0.986784140969163	0.960051546391753	0.991379310344828	0.648134601316752	0.600343053173242
68370	0.997987927565392	0.963356973995272	0.998015873015873	0.998612074947953	0.733974358974359
68383	1	0.970427163198248	0.998500749625187	0.99931833674165	0.741633199464525
68431	0.997368421052632	0.998805256869773	1	0.96722621902478	0.806030150753769
68726	1	0.984615384615385	NA	1	0.987012987012987
68732	0.979381443298969	0.967741935483871	NA	1	0.980645161290323
68768	1	1	NA	1	0.611955420466059
68841	1	0.998980632008155	1	0.998558246828143	0.995498030388295
68906	0.990632318501171	0.998498498498498	1	0.995203836930456	0.809375
69052	0.999084249084249	0.996524761077324	NA	0.991624011167985	0.770539906103286
69073	0.998443579766537	0.999316473000683	NA	0.816091954022989	0.779894875164258
69074	0.8	0.995031937544358	NA	0.986928104575163	0.85528596187175
69498	0.998465080583269	1	1	0.992647058823529	0.701525054466231
69803	0.994454713493531	0.970854922279793	0.5	0.882372542485838	0.628637951105937
69947	0.999113475177305	1	1	0.867995689655172	0.999143835616438
70081	1	1	1	0.966666666666667	0.98932384341637
70273	0.986842105263158	1	1	0.813953488372093	0.916666666666667
70278	0.986666666666667	1	1	0.816	0.92156862745098
70282	0.992957746478873	1	1	0.803846153846154	0.95
70701	1	0.96914446002805	0.997668997668998	0.982861400894188	0.626811594202899
72108	1	1	0.999080036798528	0.809080325960419	0.990066225165563
72109	1	1	0.999103139013453	0.802784222737819	0.992025518341308
72111	1	1	1	0.788957055214724	0.991909385113269
72315	0.996794871794872	0.95771144278607	0.99687825182102	0.992009132420091	0.64321608040201
72508	0.99911190053286	0.977203647416413	0.999401555954518	0.996719160104987	0.634653465346535
72555	1	1	0.998809523809524	0.924379232505643	1
72777	0.998833138856476	0.963597430406852	0.999178307313065	0.998183469573115	0.673553719008264
72881	0.998256320836966	0.998349834983498	0.997818181818182	0.999261992619926	0.649944258639911
73010	1	0.975103734439834	1	0.901554404145078	0.992435703479576
73115	1	0.963144963144963	1	0.917917917917918	0.656342182890855
73307	1	1	1	0.996039603960396	0.52027027027027
73938	1	0.967741935483871	0.942028985507246	0.856396866840731	0.508833922261484
74243	1	0.959459459459459	0.998601398601399	0.997304582210243	0.578528827037773
74717	1	0.998384491114701	1	0.847691247415575	0.998855835240275
74933	0.998338870431894	0.942028985507246	1	1	0.750922509225092
74942	0.997050147492625	0.959915611814346	0.972532188841202	0.970196078431373	0.708454810495627
75432	1	0.963093145869947	0.999317406143345	0.676317743132888	0.673790776152981
75443	1	0.961722488038278	1	0.976255088195387	0.986472424557752
75509	1	0.962962962962963	1	0.970811441914769	0.989141164856861
76392	0.999158957106812	0.969453376205788	0.998753894080997	0.997979797979798	0.67906976744186
76456	1	1	1	0.804137931034483	0.998960498960499
76488	0.99912739965096	0.973770491803279	1	0.998532648569332	0.70137299771167
76498	0.997267759562842	0.975649350649351	0.998496240601504	0.996702390766694	0.673740053050398
76768	0.997557997557998	0.970954356846473	1	1	0.992619926199262
76915	0.996651785714286	0.966911764705882	1	0.588176352705411	0.990726429675425
77090	1	1	1	0.654223968565815	0.826558265582656
77112	0.997347480106101	1	1	0.997772828507795	0.961876832844575
77114	1	1	1	0.601547388781431	0.856338028169014
77117	1	1	0.99820788530466	0.609406952965235	0.854651162790698
77510	1	1	0.997826086956522	0.998780487804878	0.777969018932874
77512	1	0.99746192893401	1	1	0.801916932907348
78093	1	0.997950819672131	1	0.588100686498856	0.831775700934579
78433	0.99876390605686	0.96996996996997	0.99954483386436	0.635486981677917	0.614859742228961
78442	0.999375	0.958083832335329	0.999545040946315	0.670164917541229	0.779446640316206
78568	0.999251777029555	0.956273764258555	0.99886717643727	0.656992084432718	0.815195071868583
78691	1	1	1	0.580531861515304	1
79027	0.99907063197026	1	1	0.581844174410293	0.9198606271777
79068	1	1	1	0.566729323308271	0.998609179415855
79119	1	1	1	0.883040935672515	0.993589743589744
79155	0.985714285714286	0.989130434782609	1	0.910505836575875	1
80387	0.999142367066895	0.948635634028893	0.999389126450825	0.829830508474576	0.932238193018481
81647	1	0.973813420621931	0.899450117831893	0.619739862280031	0.622065727699531
81655	1	0.978827361563518	0.880203908241291	0.641434262948207	0.727157360406091
82261	0.997824510514866	0.963302752293578	1	0.575366568914956	0.708333333333333
82468	1	0.997647058823529	0.872803935347857	0.503937007874016	0.814311594202899
83125	0.998292058070026	0.970074812967581	0.904728299223712	0.920759659462999	0.53125
83307	0.99249530956848	0.967523680649526	0.890132960111966	0.856283422459893	0.670814479638009
83440	1	1	1	0.7157712305026	0.779632721202003
84076	0.995805871779509	1	0.99910674408218	0.991818181818182	0.872924187725632
86328	0.998204667863555	1	0.998484848484849	1	0.751724137931034
86340	1	1	1	0.998810939357907	0.80276134122288
86717	1	1	1	0.989333333333333	0.998148148148148
87206	0.996515679442509	1	0.834254143646409	0.840546697038724	0.66044776119403
87276	1	1	0.855670103092783	0.654320987654321	0.6751269035533
87364	1	0.952941176470588	0.885838150289017	0.6384	0.81924882629108
87595	1	1	1	1	0.876254180602007
87709	1	1	0.998675496688742	0.997218358831711	0.960076045627376
87714	1	1	0.997607655502392	1	0.977485928705441
87836	1	1	0.933649289099526	0.980769230769231	0.523131672597865
87839	0.988304093567251	0.989795918367347	0.872340425531915	0.973118279569892	0.56989247311828
87845	1	0.985074626865672	1	0.830508474576271	0.611594202898551
87851	0.925925925925926	0.985714285714286	0.897374701670644	0.974820143884892	0.588588588588589
87858	1	1	0.908902691511387	0.953560371517028	0.565934065934066
87984	1	0.919504643962848	0.893123446561723	0.736458333333333	0.997587454764777
88326	1	0.958715596330275	0.840370751802266	0.978794642857143	0.66969696969697
88600	0.992565055762082	1	1	1	0.973793103448276
88953	1	0.945205479452055	0.821270310192024	1	0.748376623376623
89437	0.997823721436344	0.99670510708402	0.998300764655905	0.645675902602855	0.978934324659232
90392	0.996393146979261	1	0.865079365079365	0.522496371552975	0.802660753880266
90601	0.999035679845709	0.98121387283237	1	0.841234840132304	0.519672131147541
91363	0.994897959183674	1	1	0.989333333333333	0.975609756097561
91392	0.998275862068966	0.983827493261456	0.998792270531401	0.994436717663421	0.56188605108055
91979	1	0.97741935483871	0.909581646423752	0.732743362831858	0.620498614958449
91988	1	0.989690721649485	0.899692937563971	0.693982074263764	0.586206896551724
91991	1	0.992443324937028	0.910526315789474	0.700384122919334	0.575697211155379
92042	1	0.983231707317073	0.99941348973607	1	0.567147613762486
93274	0.996062992125984	1	0.999118942731278	0.998953974895398	1
93337	0.998535871156662	0.949468085106383	0.90185387131952	0.732	0.688
93444	0.997183098591549	0.979253112033195	1	1	0.588547189819724
93751	0.9625	0.993589743589744	0.917142857142857	0.598455598455598	0.530973451327434
93830	0.996138996138996	0.980645161290323	0.886120996441281	0.915708812260536	0.678362573099415
93887	0.99815668202765	0.972222222222222	0.92108843537415	0.723752151462995	0.656998738965952
95333	0.999278499278499	0.966318234610918	0.905157342657343	0.684184432325236	0.915403032721469
98047	0.992700729927007	0.981087470449173	0.805194805194805	0.532675709001233	0.83047619047619
98383	0.998211091234347	0.990536277602524	0.998637602179837	0.918711656441718	0.641921397379913
98916	0.998130841121495	1	0.99888765294772	0.543111992071358	0.927710843373494
99350	0.997164461247637	0.977011494252874	0.997189037245257	0.648175182481752	0.833530106257379
99359	0.997073170731707	0.97629009762901	1	0.641769398114576	0.83806146572104
99455	0.997840172786177	0.998425196850394	0.99917695473251	0.992469879518072	0.512406947890819
100728	1	0.996124031007752	1	1	0.773684210526316
101118	1	1	1	0.543967280163599	0.696113074204947
102529	1	1	1	1	0.566343042071197
103287	1	1	0.998559077809798	0.999247554552295	0.888228299643282
103848	1	1	0.998902305159166	1	1
103885	0.998117942283563	0.972286374133949	0.85245046923879	0.582089552238806	0.588284518828452
104025	1	0.963613550815558	1	0.630993745656706	0.675531914893617
104555	1	0.975845410628019	0.853061224489796	0.542094455852156	0.506451612903226
104697	1	1	0.850909090909091	0.63568215892054	0.989495798319328
104889	1	1	0.695804195804196	0.732410611303345	0.828358208955224
104901	1	1	0.998372660699756	0.647986942328618	0.851170568561873
105038	0.99915611814346	1	0.805724197745013	0.695553880934439	0.54661558109834
105152	1	1	1	0.670588235294118	0.505154639175258
105182	0.998505231689088	0.969283276450512	1	0.772493573264782	0.550537634408602
105207	1	1	1	0.758420441347271	0.67097966728281
105219	0.998567335243553	0.998935037273695	0.999137187230371	0.79296875	0.701125895598772
107419	1	0.936813186813187	1	0.998483699772555	0.99888765294772
107961	0.999018645731109	0.970760233918129	1	0.546848381601363	0.730350665054414
107968	0.998936170212766	0.975221238938053	1	0.513625103220479	0.696341463414634
108132	1	0.970149253731343	0.643041237113402	0.734249713631157	0.849028400597907
108175	0.998165137614679	0.969387755102041	0.735262593783494	0.623011015911873	0.694072657743786
108205	0.992660550458716	0.997214484679666	1	0.600525624178712	0.724346076458752
108380	0.989208633093525	1	0.99614890885751	0.5264	0.822299651567944
109115	1	0.998263888888889	0.68984962406015	0.655677655677656	0.765051395007342
109313	0.997001499250375	1	0.686468646864686	0.614561027837259	0.668367346938776
109384	1	1	0.693495038588754	0.5517578125	0.998591549295775
109925	0.999111111111111	0.99867374005305	1	0.972477064220184	1
109952	0.998924731182796	1	1	0.986737400530504	1
110226	1	1	0.992957746478873	0.774549098196393	0.998161764705882
110377	0.998872604284104	0.967391304347826	0.995726495726496	0.762386248736097	0.539781591263651
110465	0.999092558983666	0.998648648648649	0.995316159250585	0.570526315789474	0.900497512437811
110468	0.999088422971741	1	0.993243243243243	0.568647540983607	0.902589395807645
110469	0.999102333931777	1	0.993135011441648	0.576200417536534	0.903147699757869
110505	0.977252047315742	0.968099861303745	0.996389891696751	0.767186067827681	0.852825229960578
110516	1	1	0.908587257617729	0.822594880847308	0.893939393939394
110534	0.995215311004785	1	0.963815789473684	0.801184433164129	0.865142857142857
110543	0.972505891594658	0.99764982373678	0.998708010335917	0.755905511811024	0.839464882943144
110558	0.999245852187029	1	0.96272630457934	0.763237518910741	0.825327510917031
110876	0.998062015503876	1	1	0.609124537607892	0.887755102040816
110900	1	0.985074626865672	1	0.797441364605544	0.620639534883721
110910	1	0.975773889636608	1	0.766839378238342	0.710459183673469
110960	1	1	0.999540652273771	0.625342841470104	0.714531384350817
111270	1	0.961538461538462	0.702205882352941	0.609725685785536	0.842960288808664
111276	1	0.949458483754513	0.696744186046512	0.58021712907117	0.838827838827839
111367	0.999312714776632	0.954929577464789	0.545931758530184	0.780451127819549	0.922257720979766
111387	1	0.911764705882353	0.996916752312436	0.902102973168963	0.963355834136933
111543	0.998817966903073	0.879518072289157	0.8300395256917	0.903621495327103	0.940397350993378
111551	0.998244587478057	0.92378752886836	0.730425055928412	0.841041998936736	0.911607142857143
111714	0.999341238471673	0.99889012208657	0.524342955622576	0.585668350941663	0.597160603371783
111760	0.99880023995201	1	0.576832151300236	0.625590179414542	0.560576923076923
111761	0.997489014438167	1	0.528880866425993	0.666974169741697	0.565099457504521
111873	0.99893730074389	0.973214285714286	0.817581300813008	0.919936373276776	0.797633136094675
111876	0.999465240641711	0.973094170403587	0.815696202531646	0.919380672717565	0.800475059382423
111909	0.999304589707928	1	0.912034208918754	0.884615384615385	0.672155688622755
112145	0.997978436657682	0.990595611285266	0.778877887788779	0.798537234042553	0.677272727272727
112151	0.998678996036988	0.991573033707865	0.772496831432193	0.785486950986633	0.660084626234133
112161	0.998330550918197	0.996587030716723	0.7265	0.738345864661654	0.608938547486033
112197	0.999481058640374	0.995575221238938	0.594647013188518	0.629716063788409	0.504571903574397
112366	1	0.995947315096251	0.595744680851064	0.693465176268272	0.546928327645051
112368	0.999373825923607	1	0.580606060606061	0.6875	0.55701394585726
112406	1	0.99581589958159	0.561070559610706	0.721158820486291	0.60418648905804
112590	0.997533908754624	0.976294995610184	0.592320261437909	0.94338051623647	0.559865092748735
112603	0.998095238095238	0.972444444444444	0.592503022974607	0.945004198152813	0.584352078239609
112741	0.992777777777778	0.999255398361876	0.999423298731257	0.671000361141206	0.983383685800604
112914	1	0.998717948717949	0.701670644391408	0.999390243902439	1
112983	0.999205087440382	0.985882352941176	0.998411858125993	0.958057395143488	0.6398891966759
113003	0.997477931904161	0.979202772963605	0.562594268476621	0.943017656500803	0.689419795221843
113051	0.998299319727891	0.997885835095137	0.566315789473684	0.924400417101147	0.695607763023493
113165	0.999141630901288	0.974358974358974	0.999502487562189	0.923742563547864	0.802407221664995
113492	0.993362831858407	1	0.998767460969597	0.911827956989247	0.918940609951846
113501	1	0.969591659426586	0.999250374812594	0.855699272433306	0.697018533440774
113504	0.997041420118343	0.96594982078853	0.999218444704963	0.84567387687188	0.705977382875606
113522	0.999385371850031	1	1	0.997542997542998	0.910276073619632
113637	0.971398305084746	0.996393146979261	0.998966408268734	0.852144469525959	0.707121364092277
113677	0.975177304964539	1	1	1	0.879286694101509
113899	0.998679867986799	0.959931798806479	0.621080139372822	0.989068441064639	0.705506783719074
114229	0.999037536092397	0.997955010224949	1	0.926953567383918	0.781365313653137
114306	0.999163179916318	0.970969734403953	0.999708199591479	0.896681277395116	0.996432818073722
114307	0.999148936170213	0.969981238273921	1	0.891064098515946	0.995911214953271
114356	0.999080882352941	0.978125	0.742757417102967	0.998009950248756	0.89038189533239
114357	0.99910071942446	0.978111319574734	0.738550922761449	0.999022164276402	0.892832289491997
114360	0.998655913978495	0.978842563783447	0.75140252454418	0.99901055408971	0.885546588407924
115184	1	0.999137931034483	0.999585921325052	0.927019270192702	0.903325123152709
115564	0.999543587403012	1	0.597630718954248	0.978032036613272	0.778523489932886
115574	0.998015873015873	0.979187314172448	0.677009155645982	0.987660668380463	0.558213716108453
116449	1	1	0.707267833109018	0.990909090909091	0.720984759671747
116914	0.998719590268886	1	1	0.965684117905851	0.903249630723781
116941	1	1	0.622479622479623	0.91610455311973	0.665207877461707
117041	1	1	0.61545988258317	0.653021442495127	0.723292469352014
117046	1	1	0.646489104116223	0.659147869674185	0.722916666666667
117082	1	0.937759336099585	0.737881508078995	0.79327731092437	0.826086956521739
117310	1	0.995994659546061	0.999408633944412	0.998242530755712	0.998949579831933
117498	0.998275862068966	0.964112512124151	0.672082086361693	0.764906303236797	0.764919941775837
117601	NA	1	0.634065934065934	0.536197295147176	0.938608458390177
117740	0.978947368421053	0.904761904761905	0.55868544600939	0.670081967213115	0.599337748344371
117924	0.998180163785259	0.998766954377312	0.663686382393398	0.762527233115468	0.54406580493537
118704	0.99933110367893	1	1	0.985818847209515	0.935034802784223
118732	0.99237933954276	1	1	0.993742889647326	0.931243680485339
119225	1	1	1	0.948087431693989	0.835266821345708
119492	0.99670510708402	1	0.999412110523222	0.997716894977169	0.851929092805005
119509	0.996638655462185	0.997175141242938	0.99812147777082	0.994981179422836	0.855203619909502
119550	0.997242647058823	1	1	0.998229043683589	0.864457831325301
120102	1	1	0.684703433922997	0.999423963133641	0.718181818181818
120113	0.997198879551821	1	0.657334826427772	1	0.799270072992701
120169	0.9957805907173	1	1	0.877114870881567	0.817438692098093
120173	0.995708154506438	1	1	0.85792349726776	0.837387964148528
120177	0.998333333333333	1	0.997981157469717	0.886507936507936	0.774406332453826
121965	1	0.97923875432526	0.997481108312343	0.875415282392027	0.871720116618076
122258	1	1	0.810912511759172	0.997514498757249	0.879452054794521
122465	1	1	1	0.94464609800363	0.995962314939435
122641	0.996784565916399	0.974358974358974	0.995037220843672	0.977777777777778	0.723809523809524
122644	0.991111111111111	0.966942148760331	0.993527508090615	0.956810631229236	0.5260663507109
122653	1	0.979310344827586	0.994219653179191	0.997183098591549	0.597457627118644
122802	0.998706338939198	0.99781181619256	1	0.943486590038314	0.602451838879159
123994	0.998324958123953	0.966101694915254	1	0.887434554973822	0.572631578947368
123999	1	0.996124031007752	0.994915254237288	0.94109396914446	0.864988558352403
124036	1	1	0.999002991026919	1	0.855882352941176
124216	0.998931623931624	0.978764478764479	0.842981760507534	0.885527391659853	0.58029689608637
125623	1	1	0.860215053763441	0.600439882697947	0.881971465629053
125857	1	1	1	0.550979068197164	0.920131291028446
126693	0.999408633944412	0.999052132701422	0.999590331831217	1	1
126698	1	1	1	0.999636891793755	0.737766624843162
126743	0.999508116084604	0.999241274658574	0.999656002751978	0.999694469905286	0.735144312393888
127667	0.998916576381365	0.970430107526882	1	0.998094027954257	0.864618885096701
127740	0.998873873873874	0.958366064414768	1	0.994845360824742	0.990622906898861
128204	0.998097653772987	0.998136067101584	0.998666666666667	0.997553017944535	0.893303899926416
128446	1	1	0.998787878787879	0.998908892525914	0.999025341130604
128688	0.999621498864497	0.998295454545455	0.86025824964132	0.994603472548099	0.901144164759725
128855	0.999470619375331	1	0.999593495934959	0.93187433815743	0.999375780274657
128892	0.999303135888502	1	1	0.939627780299591	0.999218139171227
129006	1	1	1	0.958583433373349	0.895388076490439
129045	1	0.99836867862969	1	0.959310344827586	0.898123324396783
129081	1	0.998689384010485	0.835880398671096	0.961279461279461	0.907867494824017
129107	0.999348109517601	1	1	0.958637469586375	0.874439461883408
129195	0.999454446262957	1	1	0.931411893469537	0.800391389432485
129277	1	0.998892580287929	0.998301245753114	0.986854917234664	0.868396663577386
130424	1	0.95959595959596	0.998682476943347	0.999397227245329	0.958720330237358
130445	0.999088422971741	0.948051948051948	0.998018494055482	0.995021779713752	0.96304347826087
130455	0.998925886143931	0.967078189300412	0.847633136094675	0.822098679638638	0.603155339805825
130481	0.998073217726397	0.969230769230769	0.85239651416122	0.995196926032661	0.639222941720629
130628	0.994252873563218	0.981042654028436	1	0.996319018404908	0.967741935483871
130629	1	0.951219512195122	1	0.999158957106812	0.980916030534351
131299	0.997063142437592	0.959383753501401	0.998958333333333	0.546187683284457	0.870170015455951
132499	1	0.960093896713615	0.93046357615894	0.615008156606852	0.669260700389105
133047	1	0.974820143884892	1	0.953488372093023	0.898648648648649
134164	0.99867197875166	1	0.897045658012534	0.605709188224799	0.850290697674419
134218	0.997076023391813	0.998217468805704	0.999233716475096	0.991672449687717	0.518232044198895
134305	1	0.997792494481236	0.992433795712484	0.987819732034105	0.595706618962433
134330	0.997826086956522	1	1	0.581259150805271	0.853763440860215
134347	1	0.976430976430976	1	0.56198347107438	0.656862745098039
134794	1	0.964187327823691	1	0.507859733978235	0.813449023861171
135164	1	1	0.933547695605573	0.911591355599214	0.994134897360704
135206	0.993492407809111	1	0.913522012578616	0.913486005089059	0.994782608695652
135744	0.997742663656885	1	1	0.687378640776699	0.540123456790123
136695	1	1	0.998854524627721	0.976941747572815	0.901433691756272
136741	0.994949494949495	1	1	0.979775280898876	0.910714285714286
139741	1	0.98125	0.997167138810198	0.976027397260274	0.985714285714286
139757	1	0.976190476190476	1	0.985	0.989690721649485
139758	1	0.977900552486188	1	0.985037406483791	0.993421052631579
139791	1	0.95	0.997950819672131	0.981776765375854	0.996644295302013
139826	1	0.955223880597015	0.877492877492878	0.987138263665595	0.97029702970297
139941	0.997635933806147	0.849462365591398	0.96875	0.991913746630728	1
139952	0.99738219895288	0.934426229508197	0.970276008492569	0.997601918465228	1
140062	1	0.960992907801418	0.859863945578231	0.97737556561086	0.997858672376874
140206	1	0.875	0.9125	0.993686868686869	1
140215	1	0.5	0.938897168405365	0.997214484679666	1
140233	1	0.888888888888889	0.962809917355372	0.9965075669383	0.996402877697842
142328	0.99883855981417	1	1	1	0.995804195804196
142405	1	0.972111553784861	1	0.521645021645022	0.588405797101449
142488	1	1	1	0.719463087248322	0.800773694390716
142803	1	0.985714285714286	1	0.995495495495496	0.731012658227848
143219	1	0.965034965034965	0.870479947403024	0.998065764023211	0.722760290556901
143656	0.999037536092397	0.968347010550996	0.998685939553219	0.999354005167959	0.988179669030733
143715	1	0.99825479930192	1	0.993624772313297	0.764802631578947
144110	1	0.963949843260188	0.996406109613657	0.942307692307692	0.859424920127795
144112	0.993421052631579	0.998628257887517	0.9992	0.982456140350877	0.906666666666667
144142	0.997566909975669	0.998950682056663	0.848329048843188	0.940839694656489	0.749045801526718
144611	1	0.9875	0.777777777777778	0.946611909650924	0.536082474226804
144651	1	0.78125	0.99866844207723	0.646511627906977	0.926553672316384
144969	1	0.993788819875776	1	0.98859543817527	0.921926910299003
145083	1	0.998776009791922	1	0.999449339207048	0.852571428571429
145084	0.999198717948718	0.998766954377312	0.999376169681847	1	0.856978085351788
145964	1	1	0.93719806763285	1	0.515151515151515
146093	0.997883597883598	0.995652173913044	1	0.995364238410596	0.844602609727165
146110	0.998019801980198	0.998154981549816	0.999344262295082	0.973812423873325	0.547844374342797
146111	1	0.99812030075188	0.998679867986799	0.996359223300971	0.835995740149095
146114	0.998046875	0.998171846435101	1	0.996175908221797	0.83780880773362
146162	1	0.995529061102832	0.877995642701525	0.96056685150955	0.66147859922179
146219	0.9987929993965	0.981541802388708	0.877855887521968	0.99554565701559	0.852507374631268
146252	1	0.974358974358974	0.86924219910847	0.620600414078675	0.653982300884956
146303	1	0.979166666666667	0.896095301125083	0.996138996138996	0.882554161915621
146306	1	0.991084695393759	0.937192118226601	0.997613365155131	0.914163090128755
146356	1	0.994186046511628	1	0.989047097480832	0.89247311827957
146379	1	0.996478873239437	0.998846597462514	1	0.973404255319149
146540	1	0.989837398373984	0.998587570621469	0.943554538520214	0.69811320754717
146567	0.995750708215297	0.977911646586345	1	0.997044334975369	0.639876352395672
146600	1	0.998607242339833	0.85687616677038	0.944516129032258	0.550200803212851
146996	1	0.995433789954338	1	0.63849765258216	0.851546391752577
147242	0.979447200566974	0.984126984126984	0.998334027488546	0.54565901934323	0.506236243580337
147940	0.997328584149599	0.993234100135318	0.981231671554252	0.967837998808815	0.623414634146341
148084	0.998183469573115	0.995024875621891	0.985241730279898	0.96860693263571	0.668508287292818
148432	0.993171471927162	0.997647058823529	1	0.981646565285789	0.716981132075472
148455	0.998439937597504	0.999094202898551	0.999555160142349	0.981953290870488	0.755335365853659
148503	0.99835661462613	1	1	0.979433018343524	0.760833333333333
148561	0.988030467899891	1	0.976060935799782	0.976310122038765	0.731707317073171
148599	0.996515679442509	0.997206703910615	0.934210526315789	0.994060876020787	0.947209653092006
148889	1	0.813559322033898	0.942908653846154	0.819277108433735	0.958823529411765
148903	0.984126984126984	0.670454545454545	0.997434252726107	0.776371308016878	1
148910	0.979166666666667	0.774390243902439	0.997592295345104	0.873517786561265	0.76875
148992	0.997222222222222	1	0.994655978623915	0.934146341463415	0.849372384937239
150104	1	0.841346153846154	0.999445983379501	1	0.919512195121951
150230	1	0.95970695970696	1	0.950236966824645	0.995133819951338
150252	0.995145631067961	1	0.942003514938489	0.945454545454545	0.989473684210526
150253	0.995633187772926	1	0.929508196721311	0.947194719471947	0.9875
150280	0.994186046511628	1	0.937901498929336	0.932773109243697	0.996563573883162
151001	1	1	1	1	1
151315	0.997171145685997	0.96530612244898	0.897548161120841	0.954796030871003	0.603293413173653
151535	1	1	1	1	1
151582	0.998868778280543	1	1	0.968228752978554	0.992497320471597
151941	0.998242530755712	1	1	1	0.993231810490694
151971	1	1	1	1	0.993893129770992
151973	0.998447204968944	1	1	1	1
152108	0.997105643994211	1	1	0.997940267765191	0.751131221719457
152969	0.997835497835498	1	1	0.822802197802198	0.837944664031621
153364	0.998204667863555	1	1	0.630182421227197	0.992088607594937
153395	1	0.974169741697417	1	0.992156862745098	0.816901408450704
153401	1	0.984	0.99781181619256	0.794195250659631	0.796052631578947
153476	0.985890652557319	1	1	0.992529348986126	0.993930197268589
153532	1	1	1	0.996569468267582	0.849079754601227
153553	1	1	1	0.996551724137931	0.846456692913386
153686	0.997278911564626	0.974459724950884	0.849688473520249	0.99918896999189	0.857142857142857
153973	1	0.946843853820598	0.859137055837564	0.768878718535469	0.868589743589744
153988	1	0.959183673469388	0.879958246346555	0.926041666666667	0.837837837837838
154061	1	0.995670995670996	0.830155979202773	0.827397260273973	0.527027027027027
154306	0.994241842610365	1	0.919210053859964	0.546428571428571	0.864353312302839
154349	0.99890590809628	0.964473684210526	0.998819362455726	0.776987718164189	0.874773139745917
154797	0.997668997668998	1	1	0.994455994455994	0.883011190233978
154821	0.996086105675147	1	0.998853211009174	0.992099322799097	0.853035143769968
154830	0.998432601880878	1	1	0.99290780141844	0.883116883116883
155133	1	1	0.878651685393258	0.62874251497006	0.538793103448276
155137	1	1	0.863760217983651	0.680272108843537	0.523584905660377
155162	1	1	0.890595009596929	0.611702127659574	0.527522935779816
155166	1	1	0.896081771720613	0.609411764705882	0.582644628099174
155200	1	1	0.907643312101911	0.989082969432314	0.603703703703704
155834	0.996941896024465	0.970720720720721	0.843269230769231	1	0.873111782477341
155921	0.996965098634294	0.997429305912596	0.870748299319728	0.984244670991659	0.979647218453189
156439	1	0.998027613412229	1	0.997304582210243	0.998663101604278
156444	1	1	1	0.999115826702034	1
156447	1	1	1	0.998293515358362	0.998759305210918
156450	0.9985935302391	1	0.999219359875098	0.996450754214729	1
156452	1	1	1	0.998286203941731	1
156646	0.99781181619256	0.996978851963746	0.998816568047337	0.993865030674847	0.983636363636364
156649	1	1	0.998909487459106	0.992143658810326	0.982229402261712
156701	1	0.99644128113879	0.906586826347305	0.922368421052632	1
156933	0.998130841121495	1	0.860341151385927	0.860943168077388	0.766708701134931
157207	1	1	0.881006864988558	1	0.967871485943775
157482	1	0.995412844036697	1	1	0.804123711340206
157483	1	1	1	1	0.755725190839695
157787	1	0.996415770609319	0.879587155963303	0.992063492063492	0.989342806394316
157788	1	0.989169675090253	0.876456876456876	0.99179580674567	0.985321100917431
157792	1	0.982394366197183	0.883849557522124	0.993665158371041	0.987249544626594
157801	1	0.975177304964539	1	0.998820754716981	0.609649122807018
157829	1	0.966101694915254	1	0.998230088495575	0.727027027027027
157874	0.998287671232877	0.99746835443038	1	1	0.705128205128205
157942	0.996918335901387	0.96046511627907	0.999020568070519	0.686940966010733	0.998711340206186
158076	1	1	0.920731707317073	1	0.7003367003367
158111	0.997326203208556	0.993788819875776	0.994274809160305	0.992857142857143	0.65546218487395
158175	0.99618320610687	0.898876404494382	1	0.616959064327485	1
158191	0.980769230769231	0.933884297520661	0.998384491114701	0.584183673469388	0.824773413897281
158245	0.995495495495496	1	0.908835904628331	0.995821727019499	0.853747714808044
158557	0.996996996996997	0.997146932952924	0.926419466975666	0.989905362776025	0.715830875122911
158633	1	0.997076023391813	0.936193029490617	0.775105231509321	0.611365719523373
158827	0.999150382327952	1	0.88427501701838	0.99367396593674	0.742292490118577
158866	0.997900629811057	0.962536023054755	0.841625788367204	0.993237867939539	0.782640949554896
158896	1	1	1	0.997276688453159	0.818921668362157
158899	1	1	1	0.997200447928332	0.813929313929314
158918	0.998953974895398	1	0.997017151379567	0.996829422954978	0.798701298701299
158968	0.99895724713243	0.998724489795918	0.899606299212598	0.98454603992273	0.626112759643917
159014	0.998994974874372	0.9727385377943	0.87987012987013	0.985815602836879	0.989542483660131
159055	0.998540145985401	0.971524288107203	0.896392229417206	0.989941324392288	0.687585266030014
159283	0.998944033790919	0.725050916496945	0.56078431372549	0.99	0.988727858293076
159289	1	0.708253358925144	0.598615916955017	0.990394877267876	0.996108949416342
159361	1	0.961904761904762	0.565371024734982	0.993370729219786	0.994866529774127
159557	0.968181818181818	0.804469273743017	0.985994397759104	0.978851963746224	0.992927864214993
159565	0.987692307692308	0.881632653061225	1	0.974103585657371	0.990291262135922
159567	0.990740740740741	0.865546218487395	0.997991967871486	0.977777777777778	0.990599294947121
159711	0.997867803837953	1	1	1	0.72568093385214
160147	1	0.944099378881988	1	0.977099236641221	1
160271	1	1	0.820422535211268	0.879746835443038	0.73542600896861
160277	1	0.992248062015504	0.840490797546012	0.881081081081081	0.728301886792453
160287	1	1	0.835543766578249	0.887122416534181	0.757785467128028
160310	1	1	0.828978622327791	0.924802110817942	0.72168284789644
160311	1	1	0.841059602649007	0.915119363395225	0.734939759036145
160396	0.998245614035088	0.986516853932584	0.901452282157676	0.733333333333333	0.826021180030257
160404	0.998278829604131	0.991031390134529	0.891282051282051	0.818933823529412	0.827123695976155
160500	1	0.996376811594203	0.889570552147239	0.988970588235294	0.788359788359788
160748	1	0.769230769230769	0.976827094474153	0.894800483675937	1
160876	0.995652173913044	0.711538461538462	0.975020145044319	0.917707567964732	0.996907216494845
160884	1	0.642857142857143	0.971914264597191	0.914642153644123	0.997120921305182
160886	1	0.631578947368421	0.968289085545723	0.903859174001354	0.998056365403304
160894	1	0.654320987654321	0.939112487100103	0.945525291828794	0.997118155619596
160897	1	0.643564356435644	0.957290132547865	0.8731396172927	0.997008973080758
