# Supplementary material for: Effects of multiple sources of genetic drift on pathogen variation within hosts
Source: PLoS Biol. 2018 Mar 28;16(3):e2004444. doi: 10.1371/journal.pbio.2004444 (PMC5891033; doi:10.1371/journal.pbio.2004444)
Supplement: S3 Data — (CSV) [file pbio.2004444.s004.csv]

Sample.ID	Collection.Site	Collection.Year	Collection.Week
1059		2001	NA
1089		2001	NA
2003		2002	NA
2004		2002	NA
2028		2002	NA
2029		2002	NA
2032		2002	NA
2033		2002	NA
2035		2002	NA
2057		2002	NA
3006		2003	NA
3008		2003	NA
3009		2003	NA
3010		2003	NA
3011		2003	NA
3013		2003	NA
113	AL	2000	1
114	AL	2000	1
115	AL	2000	1
179	AL	2000	2
181	AL	2000	2
186	AL	2000	2
189	AL	2000	2
322	AL	2000	3
359	AL	2000	4
367	AL	2000	4
619	AL	2000	6
641	AL	2000	6
729	AL	2000	7
117	GL	2000	1
121	GL	2000	1
122	GL	2000	1
125	GL	2000	1
127	GL	2000	1
128	GL	2000	1
129	GL	2000	1
130	GL	2000	1
131	GL	2000	1
202	GL	2000	2
211	GL	2000	2
394	GL	2000	4
396	GL	2000	4
545	GL	2000	6
763	GL	2000	8
774	GL	2000	8
790	GL	2000	9
102	JA	2000	0
103	JA	2000	0
136	JA	2000	1
137	JA	2000	1
408	JA	2000	4
410	JA	2000	4
141	KZ	2000	1
223	KZ	2000	2
266	KZ	2000	3
411	KZ	2000	4
413	KZ	2000	4
414	KZ	2000	4
508	KZ	2000	5
552	KZ	2000	6
558	KZ	2000	6
560	KZ	2000	6
563	KZ	2000	6
566	KZ	2000	6
567	KZ	2000	6
570	KZ	2000	6
571	KZ	2000	6
573	KZ	2000	6
577	KZ	2000	6
578	KZ	2000	6
580	KZ	2000	6
581	KZ	2000	6
653	KZ	2000	7
692	KZ	2000	7
707	KZ	2000	7
145	MA	2000	1
146	MA	2000	1
148	MA	2000	1
274	MA	2000	3
277	MA	2000	3
376	MA	2000	4
382	MA	2000	4
385	MA	2000	4
387	MA	2000	4
584	MA	2000	6
586	MA	2000	6
588	MA	2000	6
589	MA	2000	6
590	MA	2000	6
732	MA	2000	7
733	MA	2000	7
777	MA	2000	8
779	MA	2000	8
780	MA	2000	8
781	MA	2000	8
796	MA	2000	9
800	MA	2000	9
803	MA	2000	10
150	MU	2000	1
154	MU	2000	1
155	MU	2000	1
160	MU	2000	1
742	MU	2000	7
749	MU1	2000	7
278	MU2	2000	3
280	MU2	2000	3
425	MU2	2000	4
430	MU2	2000	4
104	YS	2000	0
105	YS	2000	0
111	YS	2000	0
161	YS	2000	1
162	YS	2000	1
163	YS	2000	1
164	YS	2000	1
165	YS	2000	1
166	YS	2000	1
167	YS	2000	1
169	YS	2000	1
171	YS	2000	1
172	YS	2000	1
252	YS	2000	2
256	YS	2000	2
263	YS	2000	2
264	YS	2000	2
265	YS	2000	2
283	YS	2000	3
288	YS	2000	3
297	YS	2000	3
298	YS	2000	3
301	YS	2000	3
304	YS	2000	3
449	YS	2000	4
451	YS	2000	4
530	YS	2000	5
601	YS	2000	6
604	YS	2000	6
605	YS	2000	6
606	YS	2000	6
608	YS	2000	6
751	YS	2000	7
785	YS	2000	8
788	YS	2000	8
