# Supplementary material for: Effects of multiple sources of genetic drift on pathogen variation within hosts
Source: PLoS Biol. 2018 Mar 28;16(3):e2004444. doi: 10.1371/journal.pbio.2004444 (PMC5891033; doi:10.1371/journal.pbio.2004444)
Supplement: S4 Data — Columns show data for different loci. Rows show data for different samples. Single dots indicate loci where the consensus sequence matched the reference genome. (CSV) [file pbio.2004444.s005.csv]

Sample.ID	535	1179	2214	2220	2288	3859	4300	4318	4476	4477	4793	4812	4890	4895	4899	4909	5285	5330	5499	5513	5657	5891	5974	6266	6267	6279	6406	6908	7347	7447	7502	7503	7528	7569	7573	7647	7716	7935	7937	7945	7974	8323	8324	8402	8476	8477	8613	8614	8702
1059	#NAME?	.	.	.	.	.	.	.	G	G	.	G	A	A	C	.	A	A	.	T	.	A	C	A	A	G	T	.	.	G	C	A	C	T	T	.	.	.	.	.	.	A	A	C	C	C	C	C	A
1089	.	C	C	T	A	.	.	.	G	G	G	G	A	A	C	.	A	A	.	T	G	A	C	A	A	G	T	G	A	G	C	A	C	T	T	T	A	.	.	.	.	A	A	C	C	C	C	C	A
2003	C	C	.	.	.	C	T	#NAME?	.	.	.	.	A	A	C	.	.	.	.	.	.	.	.	.	.	.	.	.	.	.	.	.	.	.	.	.	.	.	.	.	.	.	.	.	.	.	.	.	.
2004	#NAME?	.	.	.	.	C	.	.	.	.	.	.	.	.	.	.	.	.	.	.	.	.	.	.	.	.	.	.	.	.	.	.	.	.	.	.	.	.	.	.	.	.	.	.	.	.	.	.	.
2028	.	.	C	T	A	C	.	.	.	.	.	.	.	.	.	.	.	.	.	.	.	.	.	.	.	.	.	.	.	G	C	A	.	.	.	.	.	.	.	.	.	A	A	C	C	C	C	C	A
2029	.	.	.	.	.	.	T	#NAME?	.	.	.	.	A	A	C	.	.	.	T	.	.	.	.	A	A	G	.	.	A	G	.	.	.	.	.	.	.	.	.	.	.	A	A	.	.	.	C	C	.
2032	.	.	.	.	.	C	.	.	.	.	.	.	A	A	C	.	.	.	T	.	.	.	.	.	.	.	.	.	A	G	C	A	.	.	.	.	.	.	.	.	.	A	A	C	C	C	C	C	A
2033	.	.	.	.	.	C	.	.	.	.	G	G	A	A	C	T	A	A	.	T	G	A	C	A	A	G	T	.	.	.	.	.	.	.	.	.	.	.	.	.	.	.	.	.	.	.	.	.	.
2035	.	.	.	.	.	C	.	.	.	.	G	G	A	A	C	T	A	A	.	T	G	A	C	A	A	G	T	.	.	.	.	.	.	.	.	.	.	.	.	.	.	.	.	.	.	.	.	.	.
2057	.	.	.	.	.	C	.	.	.	.	G	G	A	A	C	T	A	A	.	T	G	A	C	A	A	G	T	.	A	G	C	A	.	.	.	.	.	.	.	.	.	A	A	.	.	.	C	C	.
3006	#NAME?	.	.	.	.	C	.	.	.	.	G	G	A	A	C	T	.	.	.	T	.	.	.	.	.	.	.	.	A	G	.	.	.	.	.	.	.	.	.	.	.	.	.	.	.	.	.	.	.
3008	#NAME?	.	C	.	.	.	.	.	.	.	G	.	.	.	.	.	.	.	.	.	.	.	.	.	.	.	.	.	A	G	.	.	.	.	.	.	.	.	.	.	.	.	.	.	.	.	.	.	.
3009	#NAME?	.	.	.	.	C	.	.	.	.	.	.	.	.	.	.	.	.	.	.	.	.	.	.	.	.	.	.	.	.	.	.	.	.	.	.	.	.	.	.	.	.	.	.	.	.	.	.	.
3010	#NAME?	.	.	.	.	C	.	.	.	.	G	G	A	A	C	T	.	.	.	.	.	.	.	.	.	.	.	.	A	G	C	A	C	T	T	.	.	.	.	.	.	.	.	C	.	.	.	.	A
3011	#NAME?	.	C	T	.	.	.	.	.	.	G	G	A	A	C	T	.	.	.	.	.	.	.	.	.	.	.	.	.	.	.	.	.	.	.	.	.	.	.	.	.	.	.	.	.	.	.	.	.
3013	#NAME?	.	.	.	.	C	.	.	.	.	.	.	.	.	.	.	.	.	.	.	.	.	.	.	.	.	.	.	A	G	C	A	C	T	T	.	.	.	.	.	.	A	A	C	.	.	C	C	.
113	.	.	.	.	.	.	.	.	.	.	.	.	A	A	C	.	A	A	.	T	.	.	.	.	.	.	.	.	.	.	.	.	.	.	.	.	.	.	.	.	.	.	.	.	C	C	C	C	A
114	.	C	.	.	.	.	.	.	G	G	.	G	A	A	C	.	A	A	.	T	G	A	C	A	A	G	T	G	A	G	C	A	C	T	T	T	A	A	T	G	C	A	A	C	C	C	C	C	A
115	#NAME?	.	C	T	A	.	.	.	.	.	G	.	A	A	C	T	.	.	.	.	.	.	.	.	.	.	.	.	A	G	.	.	.	.	.	.	.	.	.	.	.	.	.	C	C	C	.	.	A
179	.	.	C	T	A	.	.	.	.	.	G	G	A	A	C	T	.	.	.	T	G	A	C	A	A	G	T	G	A	G	C	A	C	T	T	T	A	A	T	G	C	A	A	C	C	C	C	C	A
181	#NAME?	.	.	.	.	.	.	.	.	.	G	.	A	A	C	T	.	.	.	.	.	.	.	.	.	.	.	.	.	G	C	A	C	.	.	.	.	.	.	.	.	A	A	C	C	C	.	.	.
186	.	.	C	T	A	.	.	.	.	.	G	G	A	A	C	T	.	A	.	T	G	.	.	.	.	.	.	G	.	G	C	A	C	.	.	.	.	.	.	.	.	A	A	C	C	C	.	.	.
189	#NAME?	.	.	.	.	C	.	.	G	G	G	G	A	A	C	T	A	A	.	T	G	A	C	A	A	G	.	.	A	.	.	.	.	.	.	.	.	.	.	.	.	.	.	.	.	.	C	C	.
322	.	.	C	T	A	.	.	.	.	.	G	G	A	A	C	.	.	.	.	.	.	.	.	.	.	.	.	.	.	.	.	.	.	.	.	.	.	.	.	.	.	A	A	C	C	C	C	C	A
359	#NAME?	.	C	T	A	.	T	#NAME?	.	.	G	.	A	A	C	T	.	.	.	.	.	.	.	A	A	G	.	.	.	G	C	A	C	.	.	.	.	.	.	.	.	A	A	C	C	C	.	.	.
367	#NAME?	.	.	.	.	C	.	.	.	.	.	.	A	A	C	.	.	.	.	.	.	.	.	.	.	.	.	.	A	G	.	.	.	.	.	.	.	.	.	.	.	.	.	.	.	.	.	.	.
619	#NAME?	C	.	.	A	C	.	.	G	G	G	G	A	A	C	T	.	.	.	.	G	.	.	.	.	.	.	.	A	G	.	.	.	.	.	.	.	.	.	.	.	A	A	C	C	C	C	C	A
641	#NAME?	C	C	.	.	C	.	.	G	G	G	G	A	A	C	T	A	A	.	T	G	A	C	A	A	G	T	G	A	G	C	A	C	T	T	T	A	A	T	G	C	A	A	C	C	C	C	C	A
729	.	.	C	T	A	.	.	.	.	.	G	G	A	A	C	T	.	A	.	T	G	.	.	.	.	.	.	G	.	G	C	A	C	.	.	.	.	.	.	.	.	.	.	.	.	.	C	C	A
117	#NAME?	.	.	.	.	C	T	#NAME?	.	.	.	.	A	A	C	.	.	.	.	.	.	.	.	A	A	G	.	.	.	.	.	.	.	.	.	.	.	.	.	.	.	.	.	.	.	.	C	.	A
121	#NAME?	.	.	.	.	C	.	.	.	.	G	G	A	A	C	T	A	A	.	.	.	.	.	.	.	.	.	.	.	.	.	.	.	.	.	.	.	.	.	.	.	.	.	.	.	.	.	.	.
122	.	.	.	.	.	.	.	.	G	G	.	.	A	A	C	.	A	A	.	T	G	A	C	A	A	G	T	.	A	G	C	A	.	.	.	.	.	.	.	.	.	.	.	.	C	C	C	C	A
125	#NAME?	.	C	.	.	C	.	.	G	G	G	G	A	A	C	T	.	.	.	T	G	A	C	A	A	G	T	G	.	G	C	.	C	T	T	T	A	.	.	.	C	A	A	C	C	C	C	C	A
127	#NAME?	.	.	.	.	C	.	.	.	.	G	G	A	A	C	T	.	.	.	.	.	.	.	.	.	.	.	.	.	.	.	.	.	.	.	.	.	.	.	.	.	.	.	.	.	.	.	.	.
128	.	.	.	.	.	.	.	.	.	.	.	.	.	.	.	.	.	.	.	.	.	.	.	.	.	.	.	.	.	.	.	.	.	.	.	.	.	.	.	.	.	.	.	C	C	C	.	.	.
129	#NAME?	.	.	.	.	C	.	.	.	.	G	G	A	A	C	T	.	.	.	.	.	.	.	.	.	.	.	G	A	G	.	.	.	.	.	.	.	.	.	.	.	.	.	C	C	C	C	C	A
130	#NAME?	.	.	.	.	C	.	#NAME?	.	.	.	.	.	.	.	.	.	.	.	.	.	.	.	.	.	.	.	.	.	.	.	.	.	.	.	.	.	.	.	.	.	.	.	.	.	.	.	.	.
131	#NAME?	C	C	T	.	C	.	.	G	G	G	G	A	A	C	T	.	.	T	.	.	.	.	A	A	G	.	.	A	G	C	A	C	T	T	.	.	.	.	.	.	A	A	C	C	C	C	C	A
202	#NAME?	.	.	.	.	C	.	.	.	.	G	G	A	A	C	T	.	.	.	.	.	.	.	.	.	.	.	.	.	G	C	A	C	T	T	T	.	A	T	G	C	A	A	C	C	C	C	C	A
211	#NAME?	C	.	.	.	C	T	#NAME?	G	G	G	G	A	A	C	T	A	A	.	T	G	A	C	A	A	G	T	.	A	G	C	A	C	T	T	.	.	.	.	.	.	A	A	C	C	C	C	C	A
394	#NAME?	.	.	.	.	C	.	#NAME?	G	G	G	G	A	A	C	T	.	.	T	.	.	.	.	A	A	G	.	.	A	G	C	A	C	T	T	.	.	.	.	.	.	A	A	C	C	C	C	C	A
396	#NAME?	.	C	T	A	.	.	.	G	G	G	G	A	A	C	T	A	A	.	T	.	A	C	A	A	G	.	.	.	G	.	.	.	.	.	.	.	.	.	.	.	A	A	C	C	C	C	C	.
545	#NAME?	.	.	.	.	.	.	.	.	.	.	.	.	.	.	.	.	.	.	.	.	.	.	.	.	.	.	.	.	.	C	A	C	.	.	.	.	.	.	.	.	.	.	.	.	.	.	.	.
763	.	.	.	.	.	.	T	#NAME?	.	.	G	G	A	A	C	.	.	.	T	.	G	.	.	.	.	G	T	G	A	G	C	A	C	T	T	T	.	.	.	.	.	A	A	C	C	C	.	.	.
774	C	C	.	.	.	C	.	.	.	.	G	G	A	A	C	T	.	.	.	.	.	.	.	A	A	G	.	.	.	.	.	.	.	.	.	.	.	A	T	G	.	.	.	.	.	.	C	C	A
790	#NAME?	C	.	.	.	C	.	.	.	.	.	.	.	.	.	.	.	.	.	.	.	.	.	.	.	.	.	.	.	.	.	.	.	.	.	.	.	.	.	.	.	.	.	.	.	.	.	.	.
102	#NAME?	.	C	T	A	C	.	.	.	.	G	G	A	A	C	T	.	.	.	.	.	.	.	.	.	.	.	.	.	.	.	.	.	.	.	.	.	.	.	.	.	.	.	.	.	.	.	.	.
103	#NAME?	.	.	.	.	C	.	.	.	.	.	.	.	.	.	.	.	.	.	.	.	.	.	.	.	.	.	.	.	.	.	.	.	.	.	.	.	.	.	.	.	.	.	.	.	.	.	.	.
136	#NAME?	.	C	T	A	.	.	.	G	G	G	G	A	A	C	T	.	.	.	.	.	.	.	.	.	.	.	.	.	.	.	.	.	.	.	.	.	.	.	.	.	.	.	.	.	.	.	.	.
137	.	.	.	.	.	C	.	.	.	.	.	.	.	.	.	.	.	.	.	.	.	.	.	.	.	.	.	.	.	.	.	.	.	.	.	.	.	.	.	.	.	.	.	.	.	.	.	.	.
408	#NAME?	.	.	.	A	C	T	#NAME?	.	.	.	.	A	A	C	.	.	.	T	.	.	.	.	A	A	G	.	.	A	G	C	A	C	T	T	.	.	.	.	.	.	.	.	.	.	.	C	C	A
410	.	.	C	T	A	.	T	#NAME?	G	G	G	G	A	A	C	T	.	A	T	T	G	.	.	A	A	G	.	G	A	G	C	A	C	.	.	.	.	.	.	.	.	A	A	C	C	C	C	C	A
141	.	.	C	T	A	.	.	.	.	.	.	.	A	A	C	.	.	.	.	.	.	.	.	.	.	.	.	.	.	.	.	.	.	.	.	.	.	.	.	.	.	A	A	C	C	C	.	.	.
223	.	.	.	.	.	.	.	.	G	G	G	G	A	A	C	.	.	.	.	.	.	.	.	.	.	.	.	.	.	.	.	.	.	.	.	.	.	.	.	.	.	.	.	.	C	C	C	C	A
266	.	.	C	T	A	.	.	.	.	.	.	.	A	A	C	.	.	.	.	.	.	.	.	.	.	.	.	.	.	G	C	A	C	.	.	.	.	.	.	.	C	A	A	C	C	C	C	C	A
411	.	.	C	T	A	.	T	#NAME?	.	.	G	G	A	A	C	T	.	.	T	.	.	.	.	A	A	G	.	.	A	G	C	A	C	.	.	.	.	.	.	.	.	A	A	C	C	C	C	C	A
413	#NAME?	.	.	.	.	.	.	.	.	.	G	G	A	A	C	T	.	.	.	.	.	.	.	.	.	.	.	.	.	G	C	A	C	.	.	.	.	.	.	.	.	A	A	.	.	.	C	C	A
414	.	.	C	T	A	.	.	.	.	.	G	G	A	A	C	T	.	.	.	.	.	.	.	.	.	.	.	.	.	.	.	.	.	.	.	.	.	.	.	.	.	.	.	.	.	.	.	.	.
508	.	.	C	T	A	.	T	#NAME?	G	G	G	G	A	A	C	.	.	.	T	.	.	.	.	A	A	G	.	.	A	G	C	A	C	.	.	.	.	.	.	.	.	A	A	C	C	C	C	C	A
552	.	C	.	.	.	.	T	#NAME?	.	.	.	.	A	A	C	.	.	.	.	.	.	.	.	A	A	G	.	.	A	G	C	A	C	.	.	.	.	.	.	.	C	A	A	C	C	C	C	C	A
558	.	.	C	T	A	.	T	#NAME?	.	.	.	.	A	A	C	.	.	.	T	.	.	.	.	A	A	G	.	.	A	G	C	A	C	.	.	.	.	.	.	.	.	A	A	C	C	C	C	C	A
560	.	.	C	T	A	.	T	#NAME?	.	.	G	G	A	A	C	T	.	A	T	T	.	.	.	A	A	G	.	.	A	G	C	A	C	.	.	.	.	.	.	.	.	A	A	C	C	C	C	C	A
563	.	.	C	T	A	.	T	#NAME?	.	.	.	.	A	A	C	.	.	A	T	T	.	.	.	A	A	G	.	.	A	G	C	A	C	.	.	.	.	.	.	.	.	A	A	C	C	C	C	C	A
566	.	.	C	T	A	.	T	#NAME?	.	.	.	.	A	A	C	T	.	.	T	.	.	.	.	A	A	G	.	.	A	G	C	A	C	.	.	.	.	.	.	.	.	A	A	C	C	C	C	C	A
567	.	.	C	T	A	.	.	.	.	.	.	.	A	A	C	.	.	.	T	.	.	.	.	A	A	G	.	.	.	.	.	.	.	.	.	.	.	.	.	.	.	A	A	C	C	C	.	.	.
570	.	.	C	T	A	.	T	#NAME?	G	G	G	G	A	A	C	.	.	A	T	T	.	.	.	A	A	G	.	.	A	G	C	A	C	T	T	.	.	A	T	G	C	A	A	C	C	C	C	C	A
571	.	.	C	T	A	.	T	#NAME?	.	.	G	G	A	A	C	.	.	A	T	T	.	.	.	A	A	G	.	.	A	G	C	A	C	.	.	.	.	.	.	.	.	A	A	C	C	C	C	C	A
573	.	.	C	T	A	.	T	#NAME?	.	.	G	G	A	A	C	T	.	.	T	.	.	.	.	A	A	G	.	.	A	G	C	A	C	.	.	.	.	.	.	.	.	A	A	C	C	C	C	C	A
577	.	.	C	T	A	.	T	#NAME?	.	.	G	G	A	A	C	.	.	.	T	.	.	.	.	A	A	G	.	.	A	G	C	A	C	.	.	.	.	.	.	.	.	A	A	C	C	C	C	C	A
578	.	.	C	T	A	.	T	#NAME?	.	.	.	.	A	A	C	.	.	.	T	.	.	.	.	A	A	G	.	.	A	G	C	A	C	.	.	.	.	.	.	.	.	A	A	C	C	C	C	C	A
580	#NAME?	C	C	T	A	C	T	#NAME?	G	G	G	G	A	A	C	T	.	.	T	.	.	.	.	A	A	G	.	.	A	G	C	A	C	.	.	.	.	.	.	.	.	A	A	C	C	C	C	C	A
581	.	.	C	T	A	.	.	.	.	.	.	.	A	A	C	.	.	A	.	T	.	.	.	.	.	.	.	.	A	G	.	.	.	.	.	.	.	.	.	.	.	A	A	C	C	C	C	C	A
653	.	.	C	T	A	.	T	#NAME?	.	.	.	.	A	A	C	.	.	.	T	.	.	.	.	A	A	G	.	.	A	G	C	A	C	.	.	.	.	.	.	.	.	A	A	C	C	C	C	C	A
692	.	.	C	T	A	.	T	#NAME?	.	.	.	.	A	A	C	T	.	A	.	T	.	.	.	.	.	.	.	.	A	G	.	.	.	.	.	.	.	.	.	.	.	A	A	C	C	C	C	C	A
707	.	.	C	T	A	.	T	#NAME?	.	.	G	G	A	A	C	T	.	.	T	.	.	.	.	A	A	G	.	.	A	G	C	A	C	.	.	.	.	.	.	.	.	A	A	C	C	C	C	C	A
145	#NAME?	C	.	.	A	.	.	.	G	G	G	G	A	A	C	T	A	A	.	T	G	A	C	A	A	G	T	G	A	G	.	.	C	.	.	.	.	.	.	.	.	A	A	C	C	C	C	C	A
146	#NAME?	.	.	.	.	C	T	#NAME?	.	.	.	.	A	A	C	.	.	.	.	.	.	.	.	.	.	.	.	.	.	.	.	.	.	.	.	.	.	.	.	.	.	.	.	.	.	.	.	.	.
148	.	.	.	.	.	.	.	.	G	G	G	G	A	A	C	.	.	.	.	.	.	.	.	.	.	.	.	.	.	.	.	.	.	.	.	.	.	.	.	.	.	A	A	C	C	C	C	C	A
274	#NAME?	.	.	.	.	C	.	.	.	.	G	G	A	A	C	T	.	.	.	.	.	.	.	.	.	.	.	.	A	G	.	.	.	.	.	.	.	.	.	.	.	A	A	.	.	.	.	.	A
277	.	.	C	T	A	.	.	.	.	.	.	.	A	A	C	.	.	A	.	T	.	.	.	.	.	.	.	.	A	G	.	.	.	.	.	.	.	.	.	.	.	A	A	C	C	C	C	C	A
376	#NAME?	.	.	.	.	.	.	.	.	.	.	.	.	.	.	.	.	.	.	.	.	.	.	.	.	.	.	.	A	G	C	A	.	.	.	.	.	.	.	.	.	.	.	.	.	.	.	.	.
382	#NAME?	.	.	.	.	C	.	.	.	.	.	.	.	.	.	.	.	.	.	T	.	.	.	.	.	.	.	.	.	.	.	.	.	.	.	.	.	.	.	.	.	A	A	C	C	C	C	C	A
385	#NAME?	.	.	.	.	C	.	.	G	G	G	G	A	A	C	.	.	.	.	.	.	.	.	A	A	G	.	G	A	G	C	A	C	T	T	T	.	A	T	G	C	A	A	C	.	.	C	C	.
387	#NAME?	.	C	T	A	C	T	#NAME?	.	.	G	G	A	A	C	T	.	.	T	.	.	.	.	A	A	G	.	.	A	G	C	A	C	T	T	T	A	A	T	G	C	A	A	C	C	C	C	C	A
584	#NAME?	.	.	.	.	C	.	.	.	.	G	G	A	A	C	T	.	.	.	.	.	.	.	.	.	.	.	.	.	.	.	.	.	.	.	.	.	.	.	.	.	.	.	.	.	.	.	.	.
586	#NAME?	.	.	.	.	C	.	.	.	.	G	G	A	A	C	.	.	A	.	T	.	.	.	.	.	.	.	.	.	G	C	A	C	T	T	.	.	.	.	.	.	A	A	C	C	C	C	C	A
588	#NAME?	.	C	T	A	.	.	.	G	G	G	G	A	A	C	T	.	.	.	.	.	.	.	.	.	.	.	.	A	G	C	A	C	T	T	.	.	A	T	G	C	A	A	C	.	.	C	C	A
589	C	C	.	.	.	C	.	.	.	.	.	G	A	A	C	.	.	.	T	.	.	.	.	A	A	G	.	G	A	G	C	A	C	T	T	.	.	A	T	G	C	A	A	C	.	.	C	C	A
590	.	C	C	T	A	.	.	.	G	G	G	G	A	A	C	.	.	A	.	T	.	.	.	.	.	.	.	.	A	G	C	A	C	T	T	.	.	A	T	G	C	A	A	C	C	C	C	C	A
732	#NAME?	.	.	.	.	.	.	.	.	.	.	.	.	.	.	.	.	.	.	.	.	.	.	.	.	.	.	.	.	.	.	.	.	.	.	.	.	.	.	.	.	.	.	.	.	.	.	.	.
733	C	C	.	.	.	.	.	.	G	G	G	G	A	A	C	T	.	.	.	.	.	.	.	.	.	.	.	.	.	G	C	A	C	.	.	.	.	.	.	.	.	.	.	.	.	.	.	.	.
777	#NAME?	.	.	.	.	C	.	.	G	G	G	G	A	A	C	.	A	A	.	T	G	A	C	A	A	G	T	G	A	G	C	A	C	T	T	T	A	A	T	G	C	.	.	.	.	.	C	C	A
779	#NAME?	.	.	.	A	C	.	.	.	.	G	G	A	A	C	T	.	.	.	.	.	.	.	.	.	.	.	.	.	G	.	.	.	.	.	.	.	.	.	.	.	A	A	C	C	C	.	.	A
780	.	.	.	.	.	.	.	.	G	G	G	G	A	A	C	T	.	.	.	T	G	A	C	A	A	G	T	G	A	G	C	A	C	T	T	T	.	.	.	.	.	.	.	.	.	.	.	.	.
781	#NAME?	.	.	.	.	C	.	.	G	G	G	G	A	A	C	T	.	.	.	.	.	.	.	.	.	.	.	.	.	.	.	.	.	.	.	.	.	.	.	.	.	.	.	.	.	.	.	.	.
796	#NAME?	.	.	.	.	C	.	.	.	.	.	G	A	A	C	T	.	.	.	.	.	.	.	.	.	.	.	.	.	.	.	.	.	.	.	.	.	.	.	.	.	A	A	C	C	C	C	C	A
800	#NAME?	.	C	T	A	.	.	.	.	.	G	G	A	A	C	T	.	.	T	.	.	.	.	A	A	G	.	.	A	G	C	A	C	T	T	T	A	.	.	.	.	A	A	C	C	C	C	C	A
803	#NAME?	C	C	T	A	.	.	.	.	.	.	.	A	A	C	.	A	A	.	.	.	.	.	.	.	.	.	.	.	.	.	.	.	T	T	T	.	.	.	.	.	A	A	C	C	C	C	C	A
150	.	.	.	.	.	.	.	.	.	.	.	.	A	A	C	.	.	.	T	.	.	.	.	.	.	.	.	.	A	G	.	.	.	.	.	.	.	.	.	.	.	A	A	C	C	C	C	C	A
154	.	.	.	.	A	.	.	.	G	G	G	G	A	A	C	T	A	A	.	T	G	A	C	A	A	G	T	G	A	G	C	A	C	T	T	T	A	A	T	G	C	A	A	C	C	C	C	C	A
155	.	.	.	.	.	.	T	#NAME?	.	.	.	.	A	A	C	.	.	.	T	.	.	.	.	A	A	G	.	.	A	G	C	A	C	T	T	.	.	A	T	G	C	A	A	C	C	C	C	C	A
160	.	.	.	.	.	.	.	.	.	.	.	.	A	A	C	.	.	.	T	.	.	.	.	.	.	.	.	.	A	G	.	.	.	.	.	.	.	.	.	.	.	A	A	C	C	C	C	C	A
742	#NAME?	.	.	.	.	.	.	.	G	G	G	G	A	A	C	T	A	A	.	T	G	A	C	A	A	G	T	G	A	G	C	A	.	.	.	.	.	.	.	.	.	.	.	.	.	.	.	.	.
749	#NAME?	.	C	T	A	C	.	.	.	.	.	.	.	.	.	.	.	.	.	.	.	.	.	.	.	.	.	.	.	.	.	.	.	.	.	.	.	.	.	.	.	.	.	.	.	.	.	.	A
278	#NAME?	.	C	T	A	.	.	.	G	G	G	G	A	A	C	T	A	A	.	T	G	A	C	A	A	G	T	G	A	G	C	A	C	T	T	T	A	A	T	G	C	A	A	C	C	C	C	C	A
280	#NAME?	.	.	.	.	C	.	.	.	.	.	.	A	A	C	.	A	A	T	T	G	A	C	A	A	G	T	G	A	G	C	A	C	T	T	.	.	A	T	G	C	A	A	C	C	C	C	C	A
425	C	.	.	.	.	C	.	.	.	.	.	.	A	A	C	.	.	.	.	.	.	.	.	A	A	G	.	.	.	.	.	.	.	.	.	.	.	.	.	.	.	A	A	C	C	C	C	C	A
430	.	C	.	.	A	.	.	.	G	G	G	G	A	A	C	T	.	.	.	.	.	.	.	.	.	.	.	.	A	G	.	.	.	.	.	.	.	.	.	.	.	A	A	C	C	C	C	C	A
104	.	C	C	T	A	C	.	.	.	.	.	.	A	A	C	T	A	A	.	.	G	A	.	A	A	G	T	.	A	G	.	.	.	.	.	.	.	.	.	.	.	.	.	.	.	.	C	C	A
105	#NAME?	.	.	.	.	C	.	.	.	.	G	G	A	A	C	.	A	A	.	T	G	A	C	A	A	G	T	G	A	G	C	A	.	.	.	.	.	.	.	.	.	.	.	.	.	.	C	C	A
111	#NAME?	.	C	T	A	C	.	.	G	G	.	.	A	A	C	T	.	.	.	T	G	.	.	A	A	G	T	.	A	G	C	.	.	.	.	.	.	.	.	.	.	.	.	.	.	.	C	C	.
161	.	.	.	.	.	C	.	.	.	.	.	.	A	A	C	T	.	.	T	.	.	.	.	A	A	G	.	.	A	G	C	A	C	.	.	.	.	.	.	.	.	A	A	C	C	C	C	C	A
162	#NAME?	.	.	.	.	C	.	.	G	G	G	G	A	A	C	T	A	A	T	T	G	A	C	A	A	G	T	.	A	G	C	A	C	T	T	.	A	A	T	G	C	.	.	C	C	C	C	C	A
163	.	.	C	T	A	C	T	#NAME?	.	.	.	.	A	A	C	T	.	.	T	.	.	.	.	A	A	G	T	.	A	G	C	A	C	T	T	T	A	A	T	G	C	A	A	C	C	C	C	C	A
164	.	.	C	T	A	.	.	.	.	.	G	G	A	A	C	.	.	.	.	.	.	.	.	.	.	.	.	.	.	G	C	A	C	T	T	T	A	A	T	G	C	A	A	C	.	.	C	C	A
165	.	.	.	.	.	C	.	.	.	.	.	.	A	A	C	T	.	.	.	.	.	.	.	.	.	.	.	.	A	G	.	.	.	.	.	.	.	.	.	.	.	A	A	C	C	C	C	C	A
166	#NAME?	.	.	.	.	C	T	#NAME?	.	.	.	.	A	A	C	.	A	A	.	T	G	A	C	A	A	G	T	G	.	.	.	.	.	.	.	.	.	.	.	.	.	.	.	C	C	C	C	C	A
167	.	.	.	.	.	C	.	.	.	.	.	.	A	A	C	T	.	.	T	.	.	.	.	A	A	G	.	.	A	G	C	A	C	.	.	.	.	.	.	.	.	A	A	.	.	.	.	.	.
169	#NAME?	.	C	T	A	.	.	.	.	.	G	G	A	A	C	T	.	.	.	.	.	.	.	.	.	.	.	.	.	G	.	.	.	.	.	.	.	.	.	.	.	A	A	C	C	C	C	C	A
171	.	.	C	T	A	C	.	.	.	.	G	G	A	A	C	.	.	.	.	.	.	.	.	.	.	.	.	.	A	G	C	A	C	T	T	T	A	A	T	G	C	A	A	C	.	.	C	C	A
172	.	.	C	T	A	C	.	.	.	.	G	G	A	A	C	T	A	A	.	.	.	.	.	.	.	.	.	G	A	G	.	.	.	.	.	.	.	.	.	.	.	A	A	C	C	C	C	C	A
252	#NAME?	C	C	T	A	A	.	.	.	.	G	G	A	A	C	.	.	.	.	.	.	.	.	.	.	.	.	G	.	G	C	A	C	T	T	T	A	A	T	G	C	A	A	C	.	.	C	C	A
256	.	.	C	T	A	.	.	.	.	.	G	G	A	A	C	.	.	.	.	.	.	.	.	.	.	.	.	.	.	G	C	A	C	T	T	T	A	A	T	G	C	A	A	C	.	.	C	C	A
263	#NAME?	.	C	T	A	C	.	.	.	.	G	G	A	A	C	T	.	.	.	.	.	.	.	.	.	.	.	.	.	.	.	.	.	.	.	.	.	.	.	.	.	A	A	C	C	C	C	C	A
264	.	.	C	T	A	.	.	.	.	.	G	G	A	A	C	.	.	.	.	.	.	.	.	.	.	.	.	.	.	G	C	A	C	T	T	T	A	A	T	G	C	A	A	C	.	.	C	C	A
265	#NAME?	C	.	.	.	.	.	.	.	.	G	G	A	A	C	T	.	.	.	.	.	.	.	.	.	.	.	.	.	.	.	.	.	.	.	.	.	.	.	.	.	A	A	C	C	C	C	C	A
283	.	.	C	T	A	.	.	.	.	.	G	G	A	A	C	.	.	.	.	.	.	.	.	A	A	G	.	.	A	G	C	A	C	T	T	.	.	A	T	G	C	A	A	C	C	C	C	C	A
288	.	.	C	T	A	.	.	.	.	.	.	.	A	A	C	.	A	A	.	.	.	.	.	.	.	.	.	.	A	G	.	.	.	.	.	.	.	.	.	.	.	A	A	C	C	C	C	C	A
297	.	.	.	.	.	.	.	.	G	G	G	G	A	A	C	.	.	.	.	.	.	.	.	.	.	.	.	.	.	.	.	.	.	.	.	.	.	.	.	.	.	.	.	.	.	.	C	C	A
298	.	.	C	T	A	.	.	.	.	.	G	G	A	A	C	T	.	A	.	T	G	.	.	.	.	.	.	G	.	G	C	A	C	.	.	.	.	.	.	.	.	A	A	C	C	C	.	.	.
301	.	.	.	.	.	.	.	.	G	G	G	G	A	A	C	T	.	.	.	.	.	.	.	.	.	.	.	.	A	G	C	A	C	T	T	T	A	.	.	.	.	A	A	C	C	C	C	C	A
304	.	C	C	T	A	C	.	.	.	.	.	.	A	A	C	T	.	.	.	.	.	.	.	.	A	.	T	.	A	G	.	.	.	.	.	.	.	.	.	.	.	A	A	.	.	.	.	.	.
449	.	.	C	T	A	C	T	#NAME?	.	.	.	.	A	A	C	T	A	A	T	T	.	A	C	A	A	G	T	G	A	G	C	A	C	T	T	T	.	A	T	G	C	A	A	C	C	C	C	C	.
451	.	.	.	.	.	.	.	.	G	G	G	G	A	A	C	T	A	A	.	T	G	A	C	A	A	G	T	G	A	G	C	A	C	T	T	T	A	A	T	G	C	A	A	C	C	C	C	C	A
530	#NAME?	.	.	.	.	C	.	.	G	G	.	G	A	A	C	T	.	.	.	.	.	.	.	.	.	.	.	.	A	G	C	A	C	T	T	T	A	.	.	.	.	A	A	C	C	C	C	C	A
601	.	.	C	T	A	.	.	.	.	.	G	G	A	A	C	.	.	.	.	.	.	.	.	.	.	.	.	.	.	G	C	A	C	T	T	T	A	A	T	G	C	A	A	C	.	.	C	C	A
604	#NAME?	.	C	T	A	C	.	.	G	G	G	G	A	A	C	.	A	A	.	T	G	A	C	A	A	G	T	G	A	G	.	.	.	.	.	.	.	.	.	.	.	.	.	.	.	.	.	.	.
605	.	C	.	.	.	.	.	.	G	G	.	G	A	A	C	T	A	A	.	T	G	.	.	.	.	.	T	.	A	G	C	A	C	T	T	T	A	.	.	.	.	.	.	.	.	.	C	C	.
606	#NAME?	C	C	T	A	C	T	#NAME?	G	G	G	G	A	A	C	T	.	.	.	.	.	.	.	.	.	.	.	.	A	G	C	.	C	.	.	.	.	.	.	.	.	A	A	C	C	C	C	C	A
608	.	C	C	T	A	.	.	.	G	G	G	G	A	A	C	.	.	.	.	.	.	.	.	.	.	.	.	.	A	G	.	.	.	.	.	.	.	.	.	.	.	A	A	C	C	C	C	C	A
751	.	.	.	.	.	C	.	.	G	G	G	G	A	A	C	T	A	A	.	T	G	A	C	A	A	G	T	G	A	G	C	A	C	T	T	T	A	A	T	G	C	A	A	C	C	C	C	C	A
785	.	C	.	.	.	.	T	#NAME?	.	.	.	.	A	A	C	.	.	.	.	.	.	.	.	A	A	G	.	.	A	G	C	A	C	T	T	T	A	.	.	.	.	.	.	.	.	.	.	.	.
788	#NAME?	.	C	T	A	C	.	.	.	.	G	G	A	A	C	T	.	.	.	.	.	.	.	.	A	.	T	.	A	G	.	.	.	.	.	.	.	.	.	.	.	.	.	.	.	.	C	.	.
[truncated: 663 more columns]
