# Supplementary material for: Effects of multiple sources of genetic drift on pathogen variation within hosts
Source: PLoS Biol. 2018 Mar 28;16(3):e2004444. doi: 10.1371/journal.pbio.2004444 (PMC5891033; doi:10.1371/journal.pbio.2004444)
Supplement: S6 Data — (CSV) [file pbio.2004444.s007.csv]

SampleID	MeanGenomeCoverage
102	583.9238923
104	863.9513623
105	998.5043403
111	862.9362799
113	708.6591141
114	738.8286287
115	844.6573817
117	991.9397509
121	863.6959105
122	536.7054791
125	792.2803574
127	837.5322947
128	856.2316949
129	854.8882321
130	741.4896739
131	793.3494734
136	557.8202275
137	933.6914833
141	1005.461341
145	785.6287691
146	733.3624634
148	844.9124609
601	1164.154979
604	1262.502037
605	1347.241996
606	1300.677003
608	1300.019292
641	1302.395534
653	1263.332746
692	1110.276595
707	1122.888996
732	1066.62885
733	827.9266244
749	1159.449692
751	1126.25434
763	1080.692694
774	1226.022751
777	1111.170297
779	1367.851926
780	694.2094531
781	1070.71986
785	1364.200717
788	1168.712154
790	1160.244939
796	1022.270454
800	1311.868803
171	1250.795924
172	1205.30399
181	201.7607235
186	1216.571084
2028	1274.001192
2029	1333.63989
2032	1215.628098
2033	1096.748162
2035	1032.439664
2057	1279.837645
3006	1146.276663
3008	1202.615736
3009	1266.328536
3010	647.1071047
3011	1100.387468
3013	1169.741108
322	1197.782084
359	1173.106869
387	1172.875714
508	1200.886779
619	1179.040932
729	1275.125627
803	1263.487544
103	1141.997224
1059	1287.858477
1089	1497.061733
2003	1224.695091
2004	1193.03494
394	1151.615307
558	1259.917205
581	971.9693508
742	1440.803251
150	802.6805424
154	761.1170396
155	868.4765225
160	695.277855
161	709.358775
162	722.6136245
163	810.5739159
164	758.0658127
165	674.4455877
166	231.7733098
167	740.7253303
169	500.8097462
179	785.3821656
189	781.1694277
202	719.0185162
211	584.445451
223	661.6936814
252	777.782481
256	703.0678928
263	804.3931561
264	731.997181
265	752.1500422
266	491.4867928
274	546.7391647
277	732.2243865
278	740.8145522
280	679.5696625
283	746.3368375
288	715.3597313
297	589.0912896
298	645.4776216
301	718.1978789
304	798.0148217
367	594.1175364
376	659.6191632
382	663.0715687
385	787.9810429
396	693.490568
408	687.2827542
410	589.5994486
411	773.1116127
413	683.8494238
414	725.5991195
425	579.7948065
430	665.7419092
449	770.4418248
451	619.382594
530	722.7268889
545	555.5519783
552	379.2071991
560	744.8989308
563	687.3095288
566	702.6286076
567	595.1293279
570	564.8243629
571	703.8856117
573	810.9877117
577	399.0682157
578	703.5881663
580	614.6497007
584	602.9426631
586	653.7586744
588	639.7870138
589	698.7438962
590	567.7503043
