# Supplementary material for: Effects of multiple sources of genetic drift on pathogen variation within hosts
Source: PLoS Biol. 2018 Mar 28;16(3):e2004444. doi: 10.1371/journal.pbio.2004444 (PMC5891033; doi:10.1371/journal.pbio.2004444)
Supplement: S7 Data — (CSV) [file pbio.2004444.s008.csv]

Locus	MeanSequencingDepth
1	0
2	0
3	0
4	0.27972027972028
5	0.258741258741259
6	0.202797202797203
7	0.174825174825175
8	47.8461538461538
9	45.8181818181818
10	46.3356643356643
11	53.5244755244755
12	54.5174825174825
13	55.2377622377622
14	55
15	55.7132867132867
16	55.972027972028
17	56.5314685314685
18	56.8601398601399
19	58.993006993007
20	60.0769230769231
21	61.4825174825175
22	65.3986013986014
23	65.8671328671329
24	69.3216783216783
25	69.4055944055944
26	76.7972027972028
27	73.8951048951049
28	73.2447552447552
29	95.5664335664336
30	93.6503496503497
31	100.321678321678
32	98.8671328671329
33	103.076923076923
34	112.244755244755
35	118.118881118881
36	114.559440559441
37	124.370629370629
38	125.251748251748
39	125
40	128.727272727273
41	141.125874125874
42	137.678321678322
43	138.160839160839
44	139.832167832168
45	139.727272727273
46	161.20979020979
47	170.342657342657
48	171.111888111888
49	173.482517482517
50	177.181818181818
51	175.538461538462
52	173.216783216783
53	173.440559440559
54	174.097902097902
55	165.538461538462
56	151.874125874126
57	160.090909090909
58	162.090909090909
59	184.517482517483
60	201.545454545455
61	170.307692307692
62	210.027972027972
63	230.027972027972
64	218.608391608392
65	223.664335664336
66	215.608391608392
67	238.237762237762
68	227.566433566434
69	214.125874125874
70	211.104895104895
71	221.20979020979
72	204.937062937063
73	209.93006993007
74	207.027972027972
75	365.608391608392
76	373.503496503496
77	388.657342657343
78	396.153846153846
79	397.636363636364
80	410.615384615385
81	403.636363636364
82	361.762237762238
83	398.27972027972
84	411.377622377622
85	398.447552447552
86	434.482517482517
87	420.314685314685
88	394.608391608392
89	419.643356643357
90	431.972027972028
91	440.013986013986
92	460.237762237762
93	458.902097902098
94	469.846153846154
95	465.783216783217
96	484.111888111888
97	477.146853146853
98	406.251748251748
99	452.692307692308
100	471.79020979021
101	480.314685314685
102	487.615384615385
103	460.454545454545
104	468.825174825175
105	473.874125874126
106	476.916083916084
107	493.643356643357
108	510.867132867133
109	582.440559440559
110	495.909090909091
111	518.874125874126
112	540.874125874126
113	605.272727272727
114	654.594405594406
115	652.86013986014
116	648.993006993007
117	649.111888111888
118	612.370629370629
119	605.041958041958
120	601.594405594406
121	590.090909090909
122	610.335664335664
123	579.167832167832
124	585.258741258741
125	571.965034965035
126	568.615384615385
127	588.839160839161
128	640.153846153846
129	615.41958041958
130	570.405594405594
131	569.902097902098
132	599.251748251748
133	567.097902097902
134	524.202797202797
135	544.461538461538
136	503.377622377622
137	602.818181818182
138	580.167832167832
139	601.909090909091
140	578.944055944056
141	548.958041958042
142	611.545454545455
143	560.153846153846
144	483.265734265734
145	468.181818181818
146	613.531468531468
147	603.230769230769
148	553.622377622378
149	564.244755244755
150	530.13986013986
151	503.545454545455
152	568.86013986014
153	545.370629370629
154	542.391608391608
155	499.160839160839
156	476.468531468531
157	462.06993006993
158	492.34965034965
159	480.93006993007
160	466.41958041958
161	568.27972027972
162	593.342657342657
163	559.146853146853
164	476.461538461538
165	433.083916083916
166	569.475524475524
167	453.293706293706
168	398.895104895105
169	363.06993006993
170	488.755244755245
171	459.608391608392
172	466.727272727273
173	445.433566433566
174	404.65034965035
175	518.111888111888
176	525.916083916084
177	521.608391608392
178	527.391608391608
179	545.979020979021
180	523.678321678322
181	497.188811188811
182	508.685314685315
183	520.356643356643
184	506.699300699301
185	544.762237762238
186	532.167832167832
187	506.79020979021
188	538.286713286713
189	533.202797202797
190	547.888111888112
191	559.104895104895
192	553.804195804196
193	577.839160839161
194	566.587412587413
195	554.489510489511
196	537.356643356643
197	533.510489510489
198	537.496503496503
199	531.972027972028
200	529.923076923077
201	536.545454545455
202	494.342657342657
203	499.755244755245
204	496.370629370629
205	492.083916083916
206	499.342657342657
207	451.972027972028
208	436.013986013986
209	422.531468531469
210	462.524475524476
211	466.657342657343
212	472.643356643357
213	458.972027972028
214	431.608391608392
215	426.72027972028
216	441.671328671329
217	388.188811188811
218	433.629370629371
219	431.006993006993
220	423.433566433566
221	429.811188811189
222	415.454545454545
223	400.251748251748
224	392.818181818182
225	392.601398601399
226	384.426573426573
227	365.118881118881
228	351.433566433566
229	353.776223776224
230	332.125874125874
231	355.923076923077
232	335.832167832168
233	301.629370629371
234	283.951048951049
235	303.552447552448
236	293.27972027972
237	304.769230769231
238	309.160839160839
239	282.937062937063
240	347.727272727273
241	356.881118881119
242	329.762237762238
243	301.531468531469
244	303.538461538462
245	293.482517482517
246	309.748251748252
247	275.664335664336
248	272.762237762238
249	276.475524475524
250	270.370629370629
251	260.377622377622
252	251.286713286713
253	237.405594405594
254	311.685314685315
255	305.048951048951
256	307.342657342657
257	304.86013986014
258	310.223776223776
259	294.867132867133
260	280.503496503496
261	290.895104895105
262	289.062937062937
263	290.426573426573
264	309.853146853147
265	301.230769230769
266	263.048951048951
267	296.755244755245
268	307.398601398601
269	320.923076923077
270	320.909090909091
271	346.587412587413
272	339.314685314685
273	308.643356643357
274	330.706293706294
275	321.405594405594
276	327.314685314685
277	333.902097902098
278	327.629370629371
279	339.755244755245
280	339.58041958042
281	297.762237762238
282	309.713286713287
283	309.482517482517
284	314.160839160839
285	318.251748251748
286	333.090909090909
287	307.552447552448
288	281.615384615385
289	293.300699300699
290	323.58041958042
291	315.692307692308
292	289.314685314685
293	287.552447552448
294	278.405594405594
295	298.727272727273
296	271.363636363636
297	282.489510489511
298	288.307692307692
299	275.132867132867
300	262.314685314685
301	255.440559440559
302	229.776223776224
303	297.20979020979
304	427.587412587413
305	400.181818181818
306	345.741258741259
307	360.678321678322
308	373.538461538462
309	324.944055944056
310	407.377622377622
311	352.328671328671
312	282.13986013986
313	245.097902097902
314	316.335664335664
315	284.902097902098
316	308.237762237762
317	282.251748251748
318	261.076923076923
319	403.153846153846
320	411.902097902098
321	372.902097902098
322	286.86013986014
323	290.72027972028
324	276.475524475524
325	376.699300699301
326	256.811188811189
327	245.258741258741
328	313.118881118881
329	291.881118881119
330	303.363636363636
331	281.559440559441
332	283.076923076923
333	441.223776223776
334	436.153846153846
335	443.594405594406
336	443.251748251748
337	452.531468531469
338	446.181818181818
339	422.853146853147
340	452.27972027972
341	454.692307692308
342	451.111888111888
343	496.342657342657
344	484.013986013986
345	608.979020979021
346	613.062937062937
347	624.909090909091
348	601.454545454545
349	611.832167832168
350	648.202797202797
351	630.755244755245
352	599.909090909091
353	590.265734265734
354	472.72027972028
355	502.909090909091
356	506.244755244755
357	506.335664335664
358	516.853146853147
359	490.286713286713
360	507.713286713287
361	489.342657342657
362	485.734265734266
363	524.377622377622
364	539.657342657343
365	491.20979020979
366	449.230769230769
367	448.188811188811
368	423.251748251748
369	454.125874125874
370	435.58041958042
371	384.006993006993
372	519.503496503497
373	499.244755244755
374	439.601398601399
375	531.874125874126
376	538.573426573427
377	518.811188811189
378	436.384615384615
379	467.195804195804
380	442.86013986014
381	391.104895104895
382	516.132867132867
383	524.629370629371
384	509.174825174825
385	467.272727272727
386	499.965034965035
387	480.587412587413
388	496.888111888112
389	491.265734265734
390	481.097902097902
391	457.328671328671
392	445.111888111888
393	419.300699300699
394	463.517482517483
395	478.909090909091
396	471.335664335664
397	507.188811188811
398	513.510489510489
399	504.685314685315
400	477.020979020979
401	435.230769230769
402	474.587412587413
403	433.083916083916
404	396.972027972028
405	355.713286713287
406	433.888111888112
407	408.881118881119
408	421.300699300699
409	409.034965034965
410	377.265734265734
411	438.202797202797
412	440.188811188811
413	442.503496503496
414	441.230769230769
415	453.853146853147
416	431.27972027972
417	408.475524475524
418	427.251748251748
419	433.559440559441
420	417.027972027972
421	463.377622377622
422	452.132867132867
423	525.601398601399
424	514.097902097902
425	523.909090909091
426	524.734265734266
427	512.587412587413
428	540.902097902098
429	532.678321678322
430	514.741258741259
431	501.818181818182
432	425.34965034965
433	426.958041958042
434	426.804195804196
435	427.937062937063
436	435.951048951049
437	385.685314685315
438	388.167832167832
439	388.888111888112
440	389.335664335664
441	396.440559440559
442	395.181818181818
443	378.468531468531
444	370.076923076923
445	339.755244755245
446	353.538461538462
447	352.755244755245
448	344.237762237762
449	336.083916083916
450	322.342657342657
451	347.377622377622
452	310.622377622378
453	312.377622377622
454	325.433566433566
455	316.405594405594
456	309.839160839161
457	305.027972027972
458	293.566433566434
459	302.272727272727
460	299.412587412587
461	283.853146853147
462	342.972027972028
463	320.888111888112
464	328.776223776224
465	304.195804195804
466	337.314685314685
467	307.524475524476
468	274.587412587413
469	209.181818181818
470	244.685314685315
471	205.881118881119
472	217.874125874126
473	228.755244755245
474	162.265734265734
475	296.979020979021
476	353.111888111888
477	329.314685314685
478	293.552447552448
479	264.874125874126
480	252.524475524476
481	303.818181818182
482	244.083916083916
483	223.699300699301
484	233.797202797203
485	217.391608391608
486	205.734265734266
487	213.13986013986
488	195.426573426573
489	338.902097902098
490	368.629370629371
491	330.832167832168
492	342.615384615385
493	388.671328671329
494	342.958041958042
495	281.531468531469
496	316.517482517483
497	342.79020979021
498	315.587412587413
499	373.153846153846
500	348.692307692308
501	297.391608391608
502	336.895104895105
503	361.13986013986
504	364.181818181818
505	417
506	393.076923076923
507	421.440559440559
508	427.552447552448
509	449.713286713287
510	455.013986013986
511	375.300699300699
512	419.307692307692
513	448.916083916084
514	478.468531468531
515	483.874125874126
516	469.783216783217
517	501.503496503496
518	492.685314685315
519	499.146853146853
520	511.20979020979
521	470.006993006993
522	466.405594405594
523	476.643356643357
524	491.041958041958
525	491.615384615385
526	507.832167832168
527	488.440559440559
528	513.58041958042
529	532.356643356643
530	526.734265734266
531	536.769230769231
532	562.293706293706
533	548.552447552448
534	526.223776223776
535	532.181818181818
536	453.153846153846
537	586.468531468532
538	818.440559440559
539	832.34965034965
540	854.699300699301
541	868.538461538462
542	827.461538461538
543	843.020979020979
544	831.384615384615
545	810.265734265734
546	717.237762237762
547	734.307692307692
548	740.937062937063
549	721.538461538462
550	734.657342657343
551	669.496503496503
552	698.167832167832
553	720.657342657343
554	740.944055944056
555	762.272727272727
556	768.293706293706
557	764.867132867133
558	761.195804195804
559	768.72027972028
560	767.398601398601
561	763.517482517483
562	734.41958041958
563	697.237762237762
564	729.846153846154
565	746.244755244755
566	789.762237762238
567	774.881118881119
568	789.867132867133
569	799.587412587413
570	796.503496503497
571	780.391608391608
572	790.811188811189
573	830.048951048951
574	806.853146853147
575	821.370629370629
576	868.13986013986
577	886.804195804196
578	892.013986013986
579	893.622377622378
580	894.286713286713
581	902.398601398601
582	884.342657342657
583	893.475524475524
584	897.559440559441
585	899.706293706294
586	886.27972027972
587	863.405594405594
588	842.818181818182
589	855.307692307692
590	838.664335664336
591	839.881118881119
592	861.202797202797
593	857.643356643357
594	861.657342657343
595	856.384615384615
596	831.398601398601
597	847.755244755245
598	851.027972027972
599	820.657342657343
600	805.895104895105
601	810.391608391608
602	831.72027972028
603	834.965034965035
604	860.573426573427
605	867.146853146853
606	851.118881118881
607	840.195804195804
608	837.916083916084
609	823.776223776224
610	833.657342657343
611	846.293706293706
612	881.958041958042
613	746.58041958042
614	813.286713286713
615	869.762237762238
616	929.356643356643
617	949.440559440559
618	958.454545454545
619	959.608391608392
620	958.818181818182
621	938.181818181818
622	936.20979020979
623	951.027972027972
624	774.713286713287
625	902.895104895105
626	919.41958041958
627	935.692307692308
628	939.314685314685
629	945.356643356643
630	958.370629370629
631	914.013986013986
632	916.993006993007
633	902.265734265734
634	831.461538461538
635	848.174825174825
636	859.538461538462
637	861.377622377622
638	749.377622377622
639	738.230769230769
640	747.972027972028
641	779.167832167832
642	781.055944055944
643	769.223776223776
644	766.363636363636
645	765.314685314685
646	764.335664335664
647	774.888111888112
648	782.048951048951
649	781.972027972028
650	774.454545454545
651	758.482517482517
652	739.552447552448
653	751.972027972028
654	748.958041958042
655	744.307692307692
656	826.72027972028
657	818.909090909091
658	894.629370629371
659	901.160839160839
660	898.083916083916
661	868.699300699301
662	826.118881118881
663	697.594405594406
664	854.503496503497
665	717.468531468532
666	820.216783216783
667	836.041958041958
668	843
669	843.048951048951
670	863.412587412587
671	857.216783216783
672	853.412587412587
673	843.804195804196
674	823.965034965035
675	802.475524475524
676	791.048951048951
677	738.384615384615
678	771.867132867133
679	785.629370629371
680	753.447552447552
681	816.818181818182
682	817.93006993007
683	825.300699300699
684	822.440559440559
685	801.622377622378
686	785.223776223776
687	813.748251748252
688	797.986013986014
689	789.706293706294
690	842.377622377622
691	828.034965034965
692	806.531468531468
693	856.237762237762
694	847.923076923077
695	892.874125874126
696	833.013986013986
697	858.412587412587
698	869.27972027972
699	866.328671328671
700	873.496503496503
701	897.573426573427
702	922.125874125874
703	933.874125874126
704	869.440559440559
705	916.916083916084
706	904.93006993007
707	911.440559440559
708	944.230769230769
709	889.657342657343
710	884.636363636364
711	871
712	867.202797202797
713	904.237762237762
714	913.587412587413
715	863.706293706294
716	865.783216783217
717	898.573426573427
718	942.006993006993
719	883.664335664336
720	910.048951048951
721	869.097902097902
722	880.755244755245
723	880.713286713287
724	893.510489510489
725	922.202797202797
726	939.461538461538
727	938.629370629371
728	926.167832167832
729	922.20979020979
730	952.867132867133
731	945.699300699301
732	964
733	871.776223776224
734	869.608391608392
735	886.272727272727
736	892.902097902098
737	887.013986013986
738	896.405594405594
739	879.076923076923
740	873.853146853147
741	871.839160839161
742	855.447552447552
743	811.643356643357
744	922.307692307692
745	899.671328671329
746	905.461538461538
747	929.020979020979
748	920.006993006993
749	884.440559440559
750	895.475524475524
751	863.27972027972
752	916.062937062937
753	910.587412587413
754	920.06993006993
755	830.041958041958
756	875.237762237762
757	890.622377622378
758	868.223776223776
759	913.93006993007
760	957.888111888112
761	939.447552447552
762	899.202797202797
763	931.811188811189
764	883.811188811189
765	909.986013986014
766	894.594405594406
767	888.293706293706
768	885.048951048951
769	877.006993006993
770	870.244755244755
771	868.741258741259
772	875.510489510489
773	878.867132867133
774	852.559440559441
775	869.86013986014
776	879.167832167832
777	841.391608391608
778	865.944055944056
779	861.678321678322
780	857.34965034965
781	838.769230769231
782	825.237762237762
783	890.097902097902
784	890.867132867133
785	893.867132867133
786	897.916083916084
787	906.895104895105
788	879.559440559441
789	875.153846153846
790	855.608391608392
791	811.286713286713
792	844.734265734266
793	830.433566433566
794	815.062937062937
795	827.489510489511
796	791.678321678322
797	823.769230769231
798	839.356643356643
799	887.846153846154
800	858.461538461538
801	835.237762237762
802	855.181818181818
803	829.398601398601
804	831.699300699301
805	806.811188811189
806	705.496503496503
807	776.433566433566
808	739.167832167832
809	755.902097902098
810	780.433566433566
811	764.286713286713
812	779.86013986014
813	761.517482517483
814	788.321678321678
815	763.629370629371
816	774.615384615385
817	757.160839160839
818	657.727272727273
819	757.104895104895
820	715.629370629371
821	567.636363636364
822	726.587412587413
823	730.65034965035
824	701.13986013986
825	718.216783216783
826	738.713286713287
827	681.58041958042
828	748.58041958042
829	755.06993006993
830	757.174825174825
831	801.797202797203
832	652.734265734266
833	680.825174825175
834	782.608391608392
835	792.825174825175
836	787.524475524476
837	783.713286713287
838	775.937062937063
839	699.713286713287
840	696.223776223776
841	730.160839160839
842	718.27972027972
843	721.076923076923
844	719.657342657343
845	696.06993006993
846	710.230769230769
847	669.636363636364
848	598.713286713287
849	735.916083916084
850	743.888111888112
851	751.181818181818
852	749.951048951049
853	785.489510489511
854	778.125874125874
855	803.237762237762
856	724.545454545455
857	703.230769230769
858	767.895104895105
859	747.258741258741
860	727.370629370629
861	703.265734265734
862	716.188811188811
863	714.377622377622
864	700.181818181818
865	720.244755244755
866	679.125874125874
867	646.944055944056
868	737.468531468532
869	736.601398601399
870	740.216783216783
871	744.839160839161
872	727.398601398601
873	690.916083916084
874	732.426573426573
875	751.055944055944
876	719.741258741259
877	780.573426573427
878	733.244755244755
879	670.216783216783
880	740.167832167832
881	671.384615384615
882	687.965034965035
883	594.377622377622
884	749.251748251748
885	692.356643356643
886	755.454545454545
887	689.006993006993
888	874.811188811189
889	890.041958041958
890	818.020979020979
891	828.293706293706
892	943.06993006993
893	926.832167832168
894	893.363636363636
895	871.986013986014
896	847.832167832168
897	637.552447552448
898	612.72027972028
899	563.699300699301
900	734.622377622378
901	707.748251748252
902	711.181818181818
903	675.965034965035
904	759.426573426573
905	713.244755244755
906	691.874125874126
907	750.160839160839
908	650.867132867133
909	662.27972027972
910	783.482517482517
911	711.20979020979
912	737.755244755245
913	797.286713286713
914	805.664335664336
915	811.692307692308
916	783.447552447552
917	767.958041958042
918	788.951048951049
919	789.13986013986
920	860.216783216783
921	840.727272727273
922	831.601398601399
923	853.090909090909
924	858.405594405594
925	841.272727272727
926	853.083916083916
927	856.888111888112
928	846.566433566434
929	814.951048951049
930	824.125874125874
931	827.307692307692
932	744.174825174825
933	809.958041958042
934	829.587412587413
935	753.307692307692
936	819.909090909091
937	850.531468531468
938	843.636363636364
939	859.741258741259
940	840.041958041958
941	844.517482517483
942	838.489510489511
943	801.587412587413
944	825.916083916084
945	803.251748251748
946	840
947	858.601398601399
948	857.496503496503
949	849.93006993007
950	852.902097902098
951	854.552447552448
952	871.804195804196
953	853.426573426573
954	873.552447552448
955	726.545454545455
956	803.489510489511
957	821.223776223776
958	850.153846153846
959	837.489510489511
960	876.489510489511
961	844.692307692308
962	862.090909090909
963	860.34965034965
964	850.027972027972
965	798.832167832168
966	843.559440559441
967	783.27972027972
968	942.636363636364
969	951.916083916084
970	962.342657342657
971	938.58041958042
972	897.657342657343
973	774.286713286713
974	850.692307692308
975	871.286713286713
976	871.664335664336
977	903.615384615385
978	906.608391608392
979	920.552447552448
980	960.538461538462
981	950.986013986014
982	994.755244755245
983	994.076923076923
984	1006.95104895105
985	1054.45454545455
986	947.237762237762
987	920.272727272727
988	924.86013986014
989	840.608391608392
990	904.118881118881
991	883.335664335664
992	902.783216783217
993	900.958041958042
994	858.657342657343
995	901.552447552448
996	874.594405594406
997	892.118881118881
998	882.181818181818
999	898.034965034965
1000	865.657342657343
1001	834.482517482517
1002	859.79020979021
1003	890.538461538462
1004	852.79020979021
1005	872.524475524476
1006	854.216783216783
1007	856.118881118881
1008	868.146853146853
1009	851.006993006993
1010	855.041958041958
1011	897.076923076923
1012	919.447552447552
1013	901.335664335664
1014	932.510489510489
1015	952.489510489511
1016	919.307692307692
1017	930.531468531468
1018	958.13986013986
1019	817.881118881119
1020	884.643356643357
1021	904.965034965035
1022	910.195804195804
1023	909.300699300699
1024	908.573426573427
1025	895.531468531468
1026	950.020979020979
1027	929.048951048951
1028	933.986013986014
1029	946.895104895105
1030	943.538461538462
1031	924.174825174825
1032	910.475524475524
1033	915.307692307692
1034	860.363636363636
1035	844.664335664336
1036	828.755244755245
1037	884.811188811189
1038	876.853146853147
1039	875.167832167832
1040	884.153846153846
1041	900.321678321678
1042	886.993006993007
1043	897.692307692308
1044	894.489510489511
1045	871.377622377622
1046	819.335664335664
1047	836.440559440559
1048	841.531468531468
1049	814.265734265734
1050	831.433566433566
1051	841.188811188811
1052	850.06993006993
1053	835.153846153846
1054	784.846153846154
1055	902.188811188811
1056	903.377622377622
1057	894.86013986014
1058	893.517482517483
1059	911.342657342657
1060	872.874125874126
1061	903.433566433566
1062	922.629370629371
1063	925.643356643357
1064	906.111888111888
1065	896.671328671329
1066	878.230769230769
1067	872.090909090909
1068	831.685314685315
1069	859.293706293706
1070	871.986013986014
1071	900.93006993007
1072	883.188811188811
1073	869.594405594406
1074	920.314685314685
1075	902.671328671329
1076	897.356643356643
1077	852.335664335664
1078	782.734265734266
1079	818.335664335664
1080	783.706293706294
1081	786.370629370629
1082	735.629370629371
1083	773.433566433566
1084	762.923076923077
1085	766.055944055944
1086	792.958041958042
1087	804.489510489511
1088	789.622377622378
1089	765.517482517483
1090	738.692307692308
1091	703.06993006993
1092	795.20979020979
1093	806.06993006993
1094	799.909090909091
1095	828.461538461538
1096	824.909090909091
1097	800.692307692308
1098	834.293706293706
1099	822.727272727273
1100	826.265734265734
1101	822.916083916084
1102	714.13986013986
1103	742.685314685315
1104	756.13986013986
1105	796.384615384615
1106	763.615384615385
1107	780.678321678322
1108	798.734265734266
1109	775.020979020979
1110	805.58041958042
1111	802.636363636364
1112	794.244755244755
1113	805.377622377622
1114	793
1115	781.734265734266
1116	789.692307692308
1117	776.58041958042
1118	745.566433566434
1119	731.839160839161
1120	734.958041958042
1121	739.34965034965
1122	737.678321678322
1123	737.020979020979
1124	715.097902097902
1125	749.853146853147
1126	747.923076923077
1127	745.314685314685
1128	774.356643356643
1129	785.230769230769
1130	578.181818181818
1131	739.748251748252
1132	762.979020979021
1133	759.090909090909
1134	797.888111888112
1135	815.090909090909
1136	808.181818181818
1137	804.993006993007
1138	776.083916083916
1139	786.804195804196
1140	802.181818181818
1141	832.496503496503
1142	836.125874125874
1143	843.874125874126
1144	821.734265734266
1145	785.944055944056
1146	804.181818181818
1147	782.048951048951
1148	798.160839160839
1149	852.230769230769
1150	824.433566433566
1151	825.587412587413
1152	844.125874125874
1153	809.174825174825
1154	838.104895104895
1155	821.342657342657
1156	848.573426573427
1157	788.685314685315
1158	788.986013986014
1159	787.041958041958
1160	779.237762237762
1161	793.510489510489
1162	820.755244755245
1163	810.727272727273
1164	823.202797202797
1165	787.13986013986
1166	781.958041958042
1167	785.72027972028
1168	791.951048951049
1169	780.27972027972
1170	843.300699300699
1171	737.160839160839
1172	788.13986013986
1173	832.06993006993
1174	830.048951048951
1175	979.216783216783
1176	969.13986013986
1177	937.251748251748
1178	904.993006993007
1179	910.524475524476
1180	914.881118881119
1181	918.020979020979
1182	900.979020979021
1183	910.195804195804
1184	802.615384615385
1185	846.20979020979
1186	840.706293706294
1187	847.531468531468
1188	838.244755244755
1189	853.300699300699
1190	848.545454545455
1191	832.874125874126
1192	817.20979020979
1193	825.146853146853
1194	772.013986013986
1195	802.58041958042
1196	802.867132867133
1197	787.048951048951
1198	800.104895104895
1199	802.034965034965
1200	768.58041958042
1201	781.006993006993
1202	802.972027972028
1203	738.881118881119
1204	719.944055944056
1205	740.986013986014
1206	699.300699300699
1207	772.853146853147
1208	825.006993006993
1209	852.223776223776
1210	809.076923076923
1211	799.587412587413
1212	831.195804195804
1213	824.132867132867
1214	827.216783216783
1215	865.27972027972
1216	877.517482517483
1217	893.699300699301
1218	927.363636363636
1219	917.216783216783
1220	955.230769230769
1221	915.65034965035
1222	898.286713286713
1223	823.636363636364
1224	882.496503496503
1225	805.804195804196
1226	846.125874125874
1227	792.825174825175
1228	768.965034965035
1229	798.34965034965
1230	833.797202797203
1231	727.195804195804
1232	748.293706293706
1233	769.405594405594
1234	795.608391608392
1235	782.076923076923
1236	753.335664335664
1237	610.643356643357
1238	748.517482517483
1239	770.664335664336
1240	710.958041958042
1241	811.244755244755
1242	826.86013986014
1243	812.762237762238
1244	826.111888111888
1245	834.643356643357
1246	797
1247	788.265734265734
1248	802.090909090909
1249	744.405594405594
1250	646.573426573427
1251	794.111888111888
1252	837.783216783217
1253	855.412587412587
1254	878.272727272727
1255	872.671328671329
1256	818.762237762238
1257	844.545454545455
1258	840.797202797203
1259	807.503496503497
1260	816.692307692308
1261	741.93006993007
1262	784.881118881119
1263	815.664335664336
1264	802
1265	712.300699300699
1266	715.293706293706
1267	748.93006993007
1268	787.811188811189
1269	773.916083916084
1270	798.111888111888
1271	823.398601398601
1272	802.776223776224
1273	740.153846153846
1274	683.755244755245
1275	647.671328671329
1276	697.804195804196
1277	635.692307692308
1278	704.79020979021
1279	749.888111888112
1280	699.867132867133
1281	725.293706293706
1282	703.307692307692
1283	708.671328671329
1284	678.783216783217
1285	771.293706293706
1286	755.132867132867
1287	740.356643356643
1288	766.671328671329
1289	746.258741258741
1290	749.020979020979
1291	739.342657342657
1292	712.125874125874
1293	794.79020979021
1294	860.118881118881
1295	787.972027972028
1296	818.461538461538
1297	756.888111888112
1298	724.818181818182
1299	786.629370629371
1300	814.006993006993
1301	729.811188811189
1302	771.979020979021
1303	742.181818181818
1304	667.951048951049
1305	661.076923076923
1306	597.076923076923
1307	660.965034965035
1308	634.699300699301
1309	476.237762237762
1310	767.510489510489
1311	702.489510489511
1312	567.909090909091
1313	827.622377622378
1314	831.748251748252
1315	825.888111888112
1316	773.265734265734
1317	788.902097902098
1318	794.111888111888
1319	743.818181818182
1320	794.265734265734
1321	816.671328671329
1322	762.314685314685
1323	848.748251748252
1324	856.769230769231
1325	814.853146853147
1326	852.447552447552
1327	849.671328671329
1328	808.272727272727
1329	844.181818181818
1330	797.146853146853
1331	801.328671328671
1332	816.566433566434
1333	828.545454545455
1334	790.615384615385
1335	799.41958041958
1336	796.41958041958
1337	788.041958041958
1338	830.321678321678
1339	819.20979020979
1340	792
1341	809.531468531468
1342	812.083916083916
1343	635.874125874126
1344	767.489510489511
1345	802.132867132867
1346	848.643356643357
1347	861.72027972028
1348	864.398601398601
1349	858.706293706294
1350	842.881118881119
1351	857.097902097902
1352	727.636363636364
1353	806.608391608392
1354	774.433566433566
1355	790.125874125874
1356	794.874125874126
1357	819.748251748252
1358	849.972027972028
1359	842.699300699301
1360	852.272727272727
1361	842.608391608392
1362	846.706293706294
1363	865.664335664336
1364	851.671328671329
1365	865.461538461538
1366	847.706293706294
1367	763.636363636364
1368	765.510489510489
1369	673.972027972028
1370	712.622377622378
1371	740.615384615385
1372	722.13986013986
1373	725.839160839161
1374	716.818181818182
1375	764.20979020979
1376	773.321678321678
1377	763.944055944056
1378	751.027972027972
1379	722.643356643357
1380	771.321678321678
1381	764.34965034965
1382	764.986013986014
1383	770.377622377622
1384	829.776223776224
1385	836.944055944056
1386	819.006993006993
1387	827.622377622378
1388	827.881118881119
1389	928.006993006993
1390	895.552447552448
1391	932.293706293706
1392	847.853146853147
1393	859.286713286713
1394	857.097902097902
1395	849.867132867133
1396	810.825174825175
1397	789
1398	649.321678321678
1399	726.664335664336
1400	740.265734265734
1401	717.636363636364
1402	711.524475524476
1403	707.230769230769
1404	726.825174825175
1405	652.454545454545
1406	650.769230769231
1407	720.370629370629
1408	739.776223776224
1409	751.06993006993
1410	735.902097902098
1411	720.468531468532
1412	729.062937062937
1413	704.874125874126
1414	664.202797202797
1415	705.881118881119
1416	699.062937062937
1417	690.167832167832
1418	696.839160839161
1419	667.237762237762
1420	622.153846153846
1421	697.216783216783
1422	685
1423	718.27972027972
1424	723.643356643357
1425	704.132867132867
1426	729.454545454545
1427	728.510489510489
1428	731.335664335664
1429	635
1430	706.167832167832
1431	696.643356643357
1432	705.587412587413
1433	714.160839160839
1434	688.041958041958
1435	677.881118881119
1436	660.573426573427
1437	612.174825174825
1438	637.510489510489
1439	550.608391608392
1440	610.468531468532
1441	622.566433566434
1442	623.874125874126
1443	659.482517482517
1444	661.867132867133
1445	654.839160839161
1446	644.034965034965
1447	631.062937062937
1448	617.804195804196
1449	620.72027972028
1450	603.888111888112
1451	612.993006993007
1452	608.34965034965
1453	615.951048951049
1454	609.748251748252
1455	586.741258741259
1456	612.783216783217
1457	592.706293706294
1458	569.398601398601
1459	531.601398601399
1460	565.972027972028
1461	555.440559440559
1462	550.818181818182
1463	569.076923076923
1464	536.713286713287
1465	528.328671328671
1466	572.412587412587
1467	554.713286713287
1468	549.713286713287
1469	554.979020979021
1470	510.384615384615
1471	518.594405594406
1472	524.741258741259
1473	490.13986013986
1474	501.636363636364
1475	482.727272727273
1476	472.517482517483
1477	482.370629370629
1478	463.545454545455
1479	441.951048951049
1480	460.356643356643
1481	503.769230769231
1482	491.601398601399
1483	485.909090909091
1484	478.741258741259
1485	433.916083916084
1486	496.832167832168
1487	461.181818181818
1488	407.832167832168
1489	420.622377622378
1490	395.503496503496
1491	353.097902097902
1492	240.083916083916
1493	318.293706293706
1494	367.174825174825
1495	329.230769230769
1496	298.293706293706
1497	269.286713286713
1498	447.881118881119
1499	407.398601398601
1500	392.517482517483
1501	421.188811188811
1502	402.734265734266
1503	364.951048951049
1504	430.160839160839
1505	389.398601398601
1506	288.356643356643
1507	334.594405594406
1508	320.685314685315
1509	256.426573426573
1510	436
1511	360.993006993007
1512	362.72027972028
1513	373.608391608392
1514	379.27972027972
1515	585.951048951049
1516	580.643356643357
1517	549.692307692308
1518	514.083916083916
1519	533.902097902098
1520	489.251748251748
1521	457.867132867133
1522	462.671328671329
1523	563.965034965035
1524	497.657342657343
1525	522.783216783217
1526	582.944055944056
1527	575.195804195804
1528	565.20979020979
1529	549.447552447552
1530	541.125874125874
1531	535.902097902098
1532	595.888111888112
1533	582.104895104895
1534	608.664335664336
1535	610.013986013986
1536	584.734265734266
1537	591.937062937063
1538	578.160839160839
1539	568.314685314685
1540	572.363636363636
1541	583.41958041958
1542	581.692307692308
1543	543.230769230769
1544	573.741258741259
1545	595.146853146853
1546	594.440559440559
1547	602.223776223776
1548	583.475524475524
1549	580.181818181818
1550	585.965034965035
1551	576.944055944056
1552	570.258741258741
1553	529.384615384615
1554	563.181818181818
1555	574.062937062937
1556	549.524475524476
1557	668.916083916084
1558	688.265734265734
1559	698.867132867133
1560	702.363636363636
1561	710.503496503497
1562	699.020979020979
1563	679.027972027972
1564	675.188811188811
1565	693.041958041958
1566	628.755244755245
1567	661.846153846154
1568	723.531468531468
1569	680.776223776224
1570	721.391608391608
1571	728.132867132867
1572	729.237762237762
1573	726.342657342657
1574	725.328671328671
1575	700.335664335664
1576	709.713286713287
1577	643.846153846154
1578	640.566433566434
1579	644.342657342657
1580	647.762237762238
1581	696.902097902098
1582	679.384615384615
1583	722.433566433566
1584	720.888111888112
1585	742.118881118881
1586	750.181818181818
1587	746.048951048951
1588	730.076923076923
1589	742.335664335664
1590	704.06993006993
1591	786.027972027972
1592	759.692307692308
1593	772.86013986014
1594	774.825174825175
1595	789.398601398601
1596	793.699300699301
1597	779.300699300699
1598	763.902097902098
1599	728.538461538462
1600	692.671328671329
1601	704.426573426573
1602	686.937062937063
1603	690.958041958042
1604	700.853146853147
1605	699.34965034965
1606	768.482517482517
1607	764.587412587413
1608	702.545454545455
1609	747.398601398601
1610	750.79020979021
1611	746.104895104895
1612	751.111888111888
1613	778.391608391608
1614	727.916083916084
1615	728.643356643357
1616	708.846153846154
1617	712.832167832168
1618	719.202797202797
1619	739.27972027972
1620	753.713286713287
1621	629.881118881119
1622	696.391608391608
1623	712.314685314685
1624	794.244755244755
1625	767.944055944056
1626	801.524475524476
1627	801.251748251748
1628	820.433566433566
1629	738.167832167832
1630	744.867132867133
1631	735.510489510489
1632	739.13986013986
1633	733.979020979021
1634	708.979020979021
1635	724.664335664336
1636	721.874125874126
1637	671.055944055944
1638	700.104895104895
1639	661.307692307692
1640	720.853146853147
1641	720.895104895105
1642	727.216783216783
1643	785.79020979021
1644	777.979020979021
1645	743.643356643357
1646	796.048951048951
1647	771.076923076923
1648	790.559440559441
1649	789.132867132867
1650	493.335664335664
1651	708.594405594406
1652	645.083916083916
1653	580.335664335664
1654	712.468531468532
1655	641.125874125874
1656	639.608391608392
1657	637.153846153846
1658	603.440559440559
1659	581.496503496503
1660	639.356643356643
1661	630.622377622378
1662	564.13986013986
1663	621.685314685315
1664	636.167832167832
1665	611.377622377622
1666	616.734265734266
1667	623.993006993007
1668	659.664335664336
1669	563.629370629371
1670	670.405594405594
1671	692.629370629371
1672	673.72027972028
1673	677.839160839161
1674	690.13986013986
1675	530.881118881119
1676	588.755244755245
1677	561.034965034965
1678	551.405594405594
1679	529.79020979021
1680	500.65034965035
1681	544.377622377622
1682	545.195804195804
1683	484.839160839161
1684	520.552447552448
1685	488.972027972028
1686	476.321678321678
1687	471.958041958042
1688	406.475524475524
1689	467.055944055944
1690	463.146853146853
1691	534.06993006993
1692	516.608391608392
1693	494.559440559441
1694	428.545454545455
1695	406.489510489511
1696	514.195804195804
1697	528.797202797203
1698	440.524475524476
1699	445.482517482517
1700	438.076923076923
1701	517.244755244755
1702	486.538461538462
1703	550.20979020979
1704	641.853146853147
1705	617.461538461538
1706	576.370629370629
1707	581.951048951049
1708	561.839160839161
1709	619.048951048951
1710	541.622377622378
1711	521.27972027972
1712	474.797202797203
1713	455.167832167832
1714	460.979020979021
1715	410.902097902098
1716	524.041958041958
1717	519.188811188811
1718	536.440559440559
1719	542.104895104895
1720	551.076923076923
1721	535.426573426573
1722	545.496503496503
1723	543.202797202797
1724	515.762237762238
1725	547.755244755245
1726	535.356643356643
1727	542.608391608392
1728	525.440559440559
1729	536.979020979021
1730	515.902097902098
1731	533.573426573427
1732	509.902097902098
1733	519.552447552448
1734	490.447552447552
1735	511.104895104895
1736	564.755244755245
1737	579.594405594406
1738	550.27972027972
1739	552.993006993007
1740	556.300699300699
1741	544.853146853147
1742	521.020979020979
1743	504.181818181818
1744	458.839160839161
1745	500.762237762238
1746	437.692307692308
1747	515.356643356643
1748	487.601398601399
1749	498.874125874126
1750	407.944055944056
1751	501.167832167832
1752	452.839160839161
1753	520.237762237762
1754	548.552447552448
1755	551.944055944056
1756	534.335664335664
1757	540.538461538462
1758	491.447552447552
1759	569.06993006993
1760	505.699300699301
1761	558.062937062937
1762	524.307692307692
1763	540.384615384615
1764	571.510489510489
1765	539.902097902098
1766	526.811188811189
1767	514.734265734266
1768	547.748251748252
1769	554.475524475524
1770	486.363636363636
1771	507.755244755245
1772	510.902097902098
1773	498.440559440559
1774	530.566433566434
1775	554.636363636364
1776	540.797202797203
1777	576.713286713287
1778	569.678321678322
1779	514.874125874126
1780	555.888111888112
1781	520.902097902098
1782	587.958041958042
1783	595.097902097902
1784	590.797202797203
1785	567.475524475524
1786	569.776223776224
1787	557.993006993007
1788	528.937062937063
1789	489.902097902098
1790	496.433566433566
1791	479.125874125874
1792	487.244755244755
1793	453.776223776224
1794	461.909090909091
1795	496.559440559441
1796	487.846153846154
1797	415.741258741259
1798	574.496503496503
1799	601.34965034965
1800	599.685314685315
1801	602.468531468532
1802	585.020979020979
1803	564.132867132867
1804	580.937062937063
1805	614.34965034965
1806	626.566433566434
1807	636.055944055944
1808	626.727272727273
1809	561.734265734266
1810	589.510489510489
1811	580.916083916084
1812	516.265734265734
1813	566.118881118881
1814	568.699300699301
1815	543.944055944056
1816	606.664335664336
1817	615.594405594406
1818	560.06993006993
1819	613.664335664336
1820	625
1821	584.832167832168
1822	598.741258741259
1823	590.524475524476
1824	551.678321678322
1825	587.531468531468
1826	601.615384615385
1827	604.34965034965
1828	547.006993006993
1829	628.188811188811
1830	639.181818181818
1831	570.762237762238
1832	608.748251748252
1833	600.902097902098
1834	584.174825174825
1835	615.412587412587
1836	592.832167832168
1837	537.496503496503
1838	578.72027972028
1839	594.937062937063
1840	562.594405594406
1841	572.503496503497
1842	611.468531468532
1843	545.202797202797
1844	609.65034965035
1845	589
1846	607.734265734266
1847	615.958041958042
1848	568.552447552448
1849	588.300699300699
1850	554.566433566434
1851	540.748251748252
1852	526.727272727273
1853	539.293706293706
1854	498.937062937063
1855	521.174825174825
1856	532.762237762238
1857	529.657342657343
1858	511.958041958042
1859	553.93006993007
1860	532.181818181818
1861	554.538461538462
1862	555.734265734266
1863	554.958041958042
1864	567.797202797203
1865	546.538461538462
1866	525.216783216783
1867	526.755244755245
1868	509.685314685315
1869	518.524475524476
1870	332.72027972028
1871	377.692307692308
1872	383.902097902098
1873	360.811188811189
1874	372.356643356643
1875	369.923076923077
1876	424.426573426573
1877	514.853146853147
1878	545.335664335664
1879	544.825174825175
1880	425.034965034965
1881	413.398601398601
1882	419.965034965035
1883	413.370629370629
1884	480.160839160839
1885	446.713286713287
1886	499.853146853147
1887	497.510489510489
1888	484.594405594406
1889	545.272727272727
1890	470.538461538462
1891	485.251748251748
1892	467.160839160839
1893	498.503496503496
1894	437.370629370629
1895	429.986013986014
1896	405.909090909091
1897	450.846153846154
1898	419.559440559441
1899	432.146853146853
1900	484.86013986014
1901	389.993006993007
1902	373.972027972028
1903	415.363636363636
1904	421.055944055944
1905	412.748251748252
1906	422.216783216783
1907	459.545454545455
1908	451.181818181818
1909	455.468531468531
1910	452.888111888112
1911	434.125874125874
1912	439.769230769231
1913	437.72027972028
1914	402.86013986014
1915	425.468531468531
1916	421.839160839161
1917	402.020979020979
1918	431.153846153846
1919	447.398601398601
1920	372
1921	397.132867132867
1922	383.895104895105
1923	374.048951048951
1924	409.993006993007
1925	380.517482517483
1926	398.538461538462
1927	325.755244755245
1928	334.510489510489
1929	331.251748251748
1930	332.06993006993
1931	340.636363636364
1932	352.363636363636
1933	284.272727272727
1934	343.566433566434
1935	338.671328671329
1936	337.958041958042
1937	357.986013986014
1938	372.559440559441
1939	376
1940	331.307692307692
1941	337.055944055944
1942	353.097902097902
1943	313.244755244755
1944	303.832167832168
1945	248.405594405594
1946	231.727272727273
1947	255.825174825175
1948	231.727272727273
1949	233.888111888112
1950	233.692307692308
1951	219.699300699301
1952	218.447552447552
1953	222.825174825175
1954	222.909090909091
1955	229.51048951049
1956	223.685314685315
1957	228.370629370629
1958	219.622377622378
1959	216.006993006993
1960	222.090909090909
1961	214.699300699301
1962	183.972027972028
1963	243.097902097902
1964	256.223776223776
1965	265.006993006993
1966	280.72027972028
1967	264.79020979021
1968	300.426573426573
1969	311.895104895105
1970	305.538461538462
1971	270.65034965035
1972	262.72027972028
1973	278.867132867133
1974	281.055944055944
1975	288.097902097902
1976	265.244755244755
1977	259.160839160839
1978	282.048951048951
1979	293.426573426573
1980	286.090909090909
1981	280.678321678322
1982	254.055944055944
1983	242.559440559441
1984	263.545454545455
1985	272.811188811189
1986	297.265734265734
1987	301.825174825175
1988	284.629370629371
1989	277.216783216783
1990	290.328671328671
1991	305.734265734266
1992	303.832167832168
1993	317.706293706294
1994	313.244755244755
1995	295.832167832168
1996	297.125874125874
1997	318.769230769231
1998	303.741258741259
1999	336.608391608392
[truncated: 159,049 more rows]
