# Supplementary material for: Effects of multiple sources of genetic drift on pathogen variation within hosts
Source: PLoS Biol. 2018 Mar 28;16(3):e2004444. doi: 10.1371/journal.pbio.2004444 (PMC5891033; doi:10.1371/journal.pbio.2004444)
Supplement: S8 Data — LdMNPV, Lymantria dispar multiple nucleopolyhedrovirus. (CSV) [file pbio.2004444.s009.csv]

Sample.ID	PercentLdMNPV
102	71.47
104	87.49
105	93.81
111	89.35
113	70.47
114	96.68
115	95.98
117	98.2
121	95.6
122	63.26
125	89.76
127	88.11
128	93.93
129	94.24
130	89.86
131	74.87
136	55.67
137	97.46
141	94.61
145	97.48
146	92.15
148	92.34
601	98.66
604	98.12
605	87.94
606	81.16
608	98.04
641	96.68
653	98.8
692	98.08
707	90.11
732	92.49
733	96.32
749	93.9
751	87.81
763	92.69
774	98.49
777	97.01
779	95.71
780	98.54
781	83.06
785	98.9
788	91.54
790	98
796	88.68
800	98.32
171	98.55
172	95.32
181	94.87
186	98.83
2028	98.06
2029	56.19
2032	96.15
2033	86.41
2035	75.57
2057	97.54
3006	84.66
3008	83.27
3009	98.58
3010	51.34
3011	85.59
3013	97.36
322	98.82
359	96.61
387	98.73
508	98.33
619	95.58
729	98.59
803	97.32
103	81.33
1059	94.62
1089	98.42
2003	97.95
2004	95
394	97
558	94.65
581	92.54
742	97.67
150	95.73
154	83.37
155	97.13
160	89.19
161	94.51
162	91.84
163	96.8
164	95.25
165	84.29
166	25.37
167	94.67
169	60
179	96.01
189	96.32
202	88.97
211	79.8
223	96.59
252	98.18
256	88.39
263	97.98
264	93.64
265	96.58
266	69.63
274	94.51
277	92.83
278	94.29
280	83.7
283	93.19
288	97.61
297	82.66
298	86.59
301	98.23
304	96.67
367	89.27
376	83.07
382	92.82
385	96.7
396	92.62
408	97.32
410	87.87
411	91.51
413	86.79
414	97.02
425	71.01
430	98.27
449	97.66
451	83.72
530	96.29
545	95.98
552	50.17
560	97.8
563	97.62
566	92.89
567	86.99
570	88.09
571	97.7
573	98.68
577	75.46
578	97.93
580	88.61
584	91.07
586	98.61
588	98.26
589	97.07
590	88.65
