# Supplementary material for: Effects of multiple sources of genetic drift on pathogen variation within hosts
Source: PLoS Biol. 2018 Mar 28;16(3):e2004444. doi: 10.1371/journal.pbio.2004444 (PMC5891033; doi:10.1371/journal.pbio.2004444)
Supplement: S9 Data — (CSV) [file pbio.2004444.s010.csv]

Sample.ID	EffectiveAlleles
102	1.08019385
104	1.034703404
105	1.07196712
111	1.079368926
113	1.103562273
114	1.077000213
115	1.009893844
117	1.136344538
121	1.017541885
122	1.052201031
125	1.274192708
127	1.053935356
128	1.045767824
129	1.210098492
130	1.063281416
131	1.240073762
136	1.06916216
137	1.012804452
141	1.010909365
145	1.240120654
146	1.017980032
148	1.035014717
601	1.00727686
604	1.004622989
605	1.099841193
606	1.219939744
608	1.097683486
641	1.385455835
653	1.046239649
692	1.286004246
707	1.424265789
732	1.00983552
733	1.011000586
749	1.073481034
751	1.098249764
763	1.229705659
774	1.060584519
777	1.22384947
779	1.002565409
780	1.031530228
781	1.021922612
785	1.014201734
788	1.285010555
790	1.008068314
796	1.100997796
800	1.296337851
171	1.062935934
172	1.005802655
181	1.012306043
186	1.003109055
2028	1.005368412
2029	1.008075836
2032	1.022818372
2033	1.003617442
2035	1.017945935
2057	1.194337008
3006	1.024843874
3008	1.006500436
3009	1.028629785
3010	1.017183826
3011	1.007664411
3013	1.02450288
322	1.003374461
359	1.14182563
387	1.288790242
508	1.101950966
619	1.356684912
729	1.006856794
803	1.005548573
103	1.010981034
1059	1.052768373
1089	1.370933612
2003	1.006621247
2004	1.020392306
394	1.094130265
558	1.007890131
581	1.073635511
742	1.005298531
150	1.003721178
154	1.389894061
155	1.005808576
160	1.003506065
161	1.306952255
162	1.113250658
163	1.273367536
164	1.059516922
165	1.007373272
166	1.041538673
167	1.008033111
169	1.017026982
179	1.009995616
189	1.360943526
202	1.103964054
211	1.384248689
223	1.00755998
252	1.093972636
256	1.008352621
263	1.014283972
264	1.007907184
265	1.006255019
266	1.188414621
274	1.296993869
277	1.102940641
278	1.250046512
280	1.287014206
283	1.053133059
288	1.007594561
297	1.007922991
298	1.075904507
301	1.014108712
304	1.11649359
367	1.013884262
376	1.018064777
382	1.012427641
385	1.187036559
396	1.135448348
408	1.261036208
410	1.244792088
411	1.23725732
413	1.043457483
414	1.103911158
425	1.119198814
430	1.014903909
449	1.394736734
451	1.297445687
530	1.147993849
545	1.01370017
552	1.072452763
560	1.424571266
563	1.398941298
566	1.280587379
567	1.263568992
570	1.430864152
571	1.241311709
573	1.164592038
577	1.009249448
578	1.009469807
580	1.494310864
584	1.008984989
586	1.458146957
588	1.146987475
589	1.311832403
590	1.223185475
