# Supplementary material for: Effects of multiple sources of genetic drift on pathogen variation within hosts
Source: PLoS Biol. 2018 Mar 28;16(3):e2004444. doi: 10.1371/journal.pbio.2004444 (PMC5891033; doi:10.1371/journal.pbio.2004444)
Supplement: S10 Data — (CSV) [file pbio.2004444.s011.csv]

Sample.ID	PolymorphismRate
102	0.134831461
104	0.418539326
105	0.648876404
111	0.686797753
113	0.191011236
114	0.203651685
115	0.056179775
117	0.411516854
121	0.066011236
122	0.431179775
125	0.738764045
127	0.494382022
128	0.106741573
129	0.426966292
130	0.31741573
131	0.675561798
136	0.202247191
137	0.043539326
141	0.050561798
145	0.466292135
146	0.070224719
148	0.091292135
601	0.028089888
604	0.030898876
605	0.436797753
606	0.650280899
608	0.70505618
641	0.828651685
653	0.096910112
692	0.584269663
707	0.730337079
732	0.05758427
733	0.029494382
749	0.144662921
751	0.72752809
763	0.328651685
774	0.181179775
777	0.424157303
779	0.016853933
780	0.071629213
781	0.049157303
785	0.040730337
788	0.641853933
790	0.032303371
796	0.405898876
800	0.396067416
171	0.16011236
172	0.033707865
181	0.071629213
186	0.019662921
2028	0.026685393
2029	0.039325843
2032	0.051966292
2033	0.021067416
2035	0.221910112
2057	0.424157303
3006	0.073033708
3008	0.032303371
3009	0.05758427
3010	0.082865169
3011	0.030898876
3013	0.066011236
322	0.02247191
359	0.412921348
387	0.823033708
508	0.473314607
619	0.655898876
729	0.026685393
803	0.026685393
103	0.046348315
1059	0.400280899
1089	0.634831461
2003	0.032303371
2004	0.063202247
394	0.213483146
558	0.021067416
581	0.18258427
742	0.025280899
150	0.029494382
154	0.679775281
155	0.033707865
160	0.032303371
161	0.448033708
162	0.300561798
163	0.577247191
164	0.251404494
165	0.046348315
166	0.188202247
167	0.058988764
169	0.054775281
179	0.04494382
189	0.75
202	0.450842697
211	0.68258427
223	0.040730337
252	0.179775281
256	0.056179775
263	0.049157303
264	0.043539326
265	0.039325843
266	0.435393258
274	0.415730337
277	0.301966292
278	0.516853933
280	0.507022472
283	0.115168539
288	0.043539326
297	0.036516854
298	0.198033708
301	0.04494382
304	0.366573034
367	0.063202247
376	0.056179775
382	0.064606742
385	0.369382022
396	0.337078652
408	0.495786517
410	0.480337079
411	0.598314607
413	0.355337079
414	0.202247191
425	0.382022472
430	0.05758427
449	0.700842697
451	0.568820225
530	0.27247191
545	0.050561798
552	0.599719101
560	0.792134831
563	0.509831461
566	0.508426966
567	0.443820225
570	0.789325843
571	0.667134831
573	0.346910112
577	0.071629213
578	0.033707865
580	0.907303371
584	0.106741573
586	0.832865169
588	0.41994382
589	0.485955056
590	0.654494382
