# Supplementary material for: Effects of multiple sources of genetic drift on pathogen variation within hosts
Source: PLoS Biol. 2018 Mar 28;16(3):e2004444. doi: 10.1371/journal.pbio.2004444 (PMC5891033; doi:10.1371/journal.pbio.2004444)
Supplement: S13 Data — (CSV) [file pbio.2004444.s014.csv]

Locus	MajorAlleleFrequency
535	1
1179	1
2214	0.995901639344262
2220	1
2288	0.996699669966997
3859	0.993079584775087
4300	1
4318	1
4476	0.665254237288136
4477	0.987234042553191
4793	1
4812	1
4890	0.994791666666667
4895	0.989690721649485
4899	1
4909	0.532407407407407
5285	0.986254295532646
5330	0.98876404494382
5499	0.673913043478261
5513	0.6
5657	0.994252873563218
5891	0.996376811594203
5974	1
6266	0.991189427312775
6267	1
6279	0.994845360824742
6406	0.995215311004785
6908	0.988636363636364
7347	0.638513513513513
7447	1
7502	1
7503	0.9921875
7528	0.984848484848485
7569	0.66025641025641
7573	0.621794871794872
7647	0.995145631067961
7716	0.992647058823529
7935	0.668181818181818
7937	0.995412844036697
7945	1
7974	0.503875968992248
8323	0.684981684981685
8324	0.992619926199262
8402	0.996138996138996
8476	0.691119691119691
8477	0.996138996138996
8613	1
8614	0.992156862745098
8702	0.545787545787546
8865	0.62589928057554
9918	0.55511811023622
10081	1
10526	0.681660899653979
12413	0.996515679442509
12456	0.990291262135922
12862	0.989071038251366
12903	0.984126984126984
12933	0.588235294117647
12951	0.671532846715328
12952	1
13042	0.995850622406639
13043	0.995901639344262
13044	0.995901639344262
13065	0.994764397905759
13112	0.987421383647799
13159	0.990196078431373
13181	1
13479	0.503731343283582
13849	0.685185185185185
14095	0.996376811594203
14560	0.513698630136986
14570	0.9765625
14590	0.545454545454545
14599	0.567741935483871
14915	0.995215311004785
14944	0.994444444444444
15004	1
15013	0.992700729927007
15156	0.991902834008097
16232	1
18373	0.996376811594203
19924	0.680297397769517
19997	0.547717842323652
20346	0.616935483870968
20347	0.991902834008097
20741	0.693548387096774
20823	0.995951417004049
21068	0.592334494773519
25338	0.993150684931507
25389	0.996197718631179
25767	0.988461538461539
25802	1
25844	0.661290322580645
25858	0.991735537190083
25907	0.988636363636364
25950	0.98326359832636
25951	0.9875
26004	0.990740740740741
26028	0.991304347826087
26344	0.996309963099631
26948	0.988188976377953
27523	0.988721804511278
27689	0.996323529411765
28366	1
28442	0.991416309012876
28454	0.689516129032258
28469	0.992452830188679
28677	0.995305164319249
28690	0.702439024390244
28762	1
29111	0.992857142857143
29494	1
29497	1
29548	0.979253112033195
29751	1
29978	1
30006	1
30019	1
30023	1
30076	1
30087	1
30097	0.996212121212121
30128	0.93859649122807
30357	0.523809523809524
30386	0.989130434782609
30392	0.952380952380952
30395	1
30426	1
30427	0.994505494505495
30513	0.983471074380165
30546	0.572192513368984
30615	1
30635	1
30642	1
30652	0.605042016806723
31486	0.995575221238938
31490	0.995260663507109
31529	1
31568	0.99236641221374
31739	0.664634146341463
31741	1
31747	1
31751	0.609302325581395
31865	0.992857142857143
31868	0.992857142857143
31873	0.996503496503496
31925	0.566929133858268
31926	1
32547	0.726950354609929
33202	1
33595	0.6996336996337
33730	0.99601593625498
34039	0.985915492957746
34042	0.986842105263158
34247	0.991266375545852
34248	0.995633187772926
34309	0.983957219251337
34680	0.99009900990099
34689	0.98974358974359
34793	0.681978798586572
34864	1
35496	1
35919	1
36025	0.988721804511278
36160	0.99618320610687
36573	0.984905660377358
37395	1
37455	0.996031746031746
37857	0.996124031007752
37946	1
38028	0.991701244813278
38301	0.533557046979866
38698	0.518248175182482
38720	0.994505494505495
41014	0.995652173913044
41026	0.528384279475983
41038	0.995884773662551
41986	0.996587030716723
42149	0.996363636363636
42601	0.985401459854015
43184	0.678832116788321
43251	0.992481203007519
43657	0.545045045045045
43692	0.986046511627907
43717	0.98804780876494
44029	0.99622641509434
44129	0.646428571428571
44170	0.669144981412639
44413	0.517241379310345
44455	0.536585365853659
44583	0.655677655677656
44584	0.992537313432836
44738	0.996138996138996
45807	0.648351648351648
45842	0.992094861660079
46400	0.986784140969163
46401	0.995614035087719
46469	0.506550218340611
46478	0.995412844036697
46675	0.98974358974359
46834	0.522267206477733
46921	0.975961538461538
47041	0.992424242424242
47809	0.982014388489209
47979	0.995833333333333
47988	1
48275	0.996240601503759
48316	0.992673992673993
48499	0.992932862190813
49228	1
49920	0.689320388349515
49923	1
49934	0.558558558558559
49964	0.525423728813559
50822	0.989864864864865
51065	0.988142292490119
51075	0.68695652173913
51078	0.995633187772926
51085	0.995884773662551
51321	0.993333333333333
51357	0.99250936329588
51497	0.661538461538462
51551	0.992424242424242
51553	0.989090909090909
51629	1
51639	0.976958525345622
51799	0.995726495726496
51816	0.99601593625498
51981	0.996108949416342
52221	0.696078431372549
52223	0.990147783251232
52237	0.515384615384615
52461	0.987012987012987
53240	0.992217898832685
53270	0.645283018867924
53299	0.996402877697842
53368	0.992753623188406
53423	0.97923875432526
53590	1
54244	1
54920	0.993288590604027
54932	0.986206896551724
55568	0.996389891696751
55912	0.99601593625498
56683	0.982698961937716
56873	0.992395437262357
56948	0.996478873239437
57020	0.991735537190083
57944	0.99625468164794
58348	0.996621621621622
59208	0.654411764705882
59727	1
59832	0.643478260869565
59846	0.56
59877	1
59890	1
59942	0.537234042553192
59955	0.561224489795918
59981	1
61077	0.655913978494624
63290	0.996644295302013
63311	0.666666666666667
63635	0.545081967213115
63715	0.983050847457627
63886	0.555944055944056
64078	0.992537313432836
64080	0.996240601503759
64191	0.638686131386861
64195	0.985559566787004
64353	0.996336996336996
64557	0.992831541218638
64623	0.989208633093525
64951	0.996197718631179
65068	0.99236641221374
65112	0.996491228070175
65223	0.9921875
65299	0.992700729927007
65344	0.992537313432836
66046	0.992125984251969
66075	0.996491228070175
66340	0.988095238095238
66626	0.996402877697842
66933	0.691176470588235
66990	0.996138996138996
67110	0.988
67428	1
67440	1
67464	1
67470	1
67471	1
67480	NA
67482	NA
67547	0.990384615384615
67654	0.990740740740741
68158	1
68166	1
68215	0.644230769230769
68220	1
68237	0.979591836734694
68276	0.556701030927835
68295	0.994818652849741
68317	0.995283018867924
68370	0.561643835616438
68383	1
68431	0.567567567567568
68726	0.989473684210526
68732	0.639175257731959
68768	0.993377483443709
68841	0.984251968503937
68906	0.981927710843373
69052	0.556420233463035
69073	0.996153846153846
69074	0.98828125
69498	0.602888086642599
69803	0.572992700729927
69947	0.992481203007519
70081	0.984962406015038
70273	1
70278	1
70282	0.973684210526316
70701	0.996539792387543
72108	0.696356275303644
72109	0.995983935742972
72111	0.558704453441296
72315	0.996428571428571
72508	0.991935483870968
72555	0.740601503759398
72777	0.992647058823529
72881	0.66023166023166
73010	0.693548387096774
73115	0.681274900398406
73307	0.689895470383275
73938	0.993464052287582
74243	0.542016806722689
74717	0.992673992673993
74933	1
74942	1
75432	0.996296296296296
75443	0.570909090909091
75509	0.996108949416342
76392	0.995348837209302
76456	0.98876404494382
76488	0.985781990521327
76498	1
76768	0.653386454183267
76915	1
77090	0.991561181434599
77112	0.990697674418605
77114	0.655502392344498
77117	1
77510	0.995238095238095
77512	0.995121951219512
78093	0.992727272727273
78433	0.996168582375479
78442	0.988721804511278
78568	1
78691	0.99288256227758
79027	0.993031358885017
79068	0.995454545454545
79119	0.984126984126984
79155	1
80387	0.996551724137931
81647	0.996323529411765
81655	0.992753623188406
82261	0.989285714285714
82468	0.993846153846154
83125	0.561837455830389
83307	0.99644128113879
83440	1
84076	0.619047619047619
86328	0.995515695067265
86340	0.506912442396313
86717	0.985714285714286
87206	0.991525423728814
87276	0.710622710622711
87364	0.99290780141844
87595	0.680555555555556
87709	0.988636363636364
87714	1
87836	1
87839	1
87845	0.988235294117647
87851	0.956521739130435
87858	0.866666666666667
87984	0.991836734693878
88326	0.989010989010989
88600	0.980519480519481
88953	1
89437	0.670588235294118
90392	1
90601	1
91363	0.996282527881041
91392	1
91979	1
91988	0.981012658227848
91991	0.980263157894737
92042	0.994623655913978
93274	0.985294117647059
93337	0.988142292490119
93444	0.992805755395683
93751	0.989655172413793
93830	0.996515679442509
93887	0.677536231884058
95333	0.992647058823529
98047	0.995884773662551
98383	0.677115987460815
98916	1
99350	0.996539792387543
99359	0.7
99455	0.996168582375479
100728	1
101118	0.992700729927007
102529	1
103287	0.99645390070922
103848	0.996268656716418
103885	1
104025	0.989473684210526
104555	0.98936170212766
104697	0.988549618320611
104889	0.992619926199262
104901	0.988188976377953
105038	0.992424242424242
105152	1
105182	0.982954545454545
105207	0.645
105219	0.990783410138249
107419	0.995918367346939
107961	1
107968	0.564285714285714
108132	0.988
108175	0.578544061302682
108205	0.991489361702128
108380	0.598173515981735
109115	1
109313	0.987234042553191
109384	0.690972222222222
109925	0.994219653179191
109952	0.993288590604027
110226	0.612244897959184
110377	0.996296296296296
110465	0.988636363636364
110468	0.996
110469	0.991935483870968
110505	0.680628272251309
110516	0.994047619047619
110534	0.622857142857143
110543	0.988235294117647
110558	0.994285714285714
110876	1
110900	0.988636363636364
110910	0.76
110960	0.988826815642458
111270	0.983333333333333
111276	0.656565656565657
111367	0.992424242424242
111387	1
111543	0.987755102040816
111551	0.675373134328358
111714	0.988805970149254
111760	0.995833333333333
111761	0.665289256198347
111873	0.80952380952381
111876	0.993150684931507
111909	0.988888888888889
112145	0.991803278688525
112151	0.973451327433628
112161	0.572815533980582
112197	0.991735537190083
112366	1
112368	0.672897196261682
112406	0.992982456140351
112590	0.583011583011583
112603	0.99601593625498
112741	0.990654205607477
112914	0.59748427672956
112983	1
113003	0.995918367346939
113051	0.661016949152542
113165	1
113492	0.680769230769231
113501	0.990909090909091
113504	1
113522	0.54978354978355
113637	1
113677	0.675675675675676
113899	0.992481203007519
114229	1
114306	0.975609756097561
114307	1
114356	0.994791666666667
114357	0.598958333333333
114360	0.989473684210526
115184	0.989051094890511
115564	0.99604743083004
115574	0.996138996138996
116449	0.992700729927007
116914	0.996551724137931
116941	0.993399339933993
117041	0.981395348837209
117046	0.981566820276498
117082	1
117310	0.992452830188679
117498	0.99645390070922
117601	0.993243243243243
117740	0.992217898832685
117924	0.996124031007752
118704	0.995238095238095
118732	0.986425339366516
119225	0.608552631578947
119492	0.776892430278884
119509	0.991561181434599
119550	1
120102	1
120113	NA
120169	0.975903614457831
120173	0.977011494252874
120177	0.677083333333333
121965	0.99672131147541
122258	0.723140495867769
122465	0.988461538461539
122641	0.923857868020305
122644	0.917525773195876
122653	0.561224489795918
122802	0.689655172413793
123994	0.657692307692308
123999	1
124036	0.996350364963504
124216	0.576779026217228
125623	0.996138996138996
125857	0.988549618320611
126693	0.604477611940298
126698	1
126743	0.996610169491525
127667	0.996138996138996
127740	1
128204	1
128446	0.995884773662551
128688	0.523985239852399
128855	0.988
128892	0.9957805907173
129006	1
129045	0.995391705069124
129081	0.985645933014354
129107	0.995121951219512
129195	0.688963210702341
129277	0.98406374501992
130424	1
130445	0.984536082474227
130455	0.99
130481	0.995884773662551
130628	0.987878787878788
130629	0.993975903614458
131299	0.992647058823529
132499	0.996336996336996
133047	0.992700729927007
134164	1
134218	0.591216216216216
134305	0.594339622641509
134330	0.605769230769231
134347	1
134794	0.675925925925926
135164	0.690140845070423
135206	0.996138996138996
135744	0.996282527881041
136695	0.991701244813278
136741	0.996389891696751
139741	0.995983935742972
139757	0.991836734693878
139758	0.991869918699187
139791	0.987577639751553
139826	1
139941	1
139952	0.55
140062	0.993127147766323
140206	0.684210526315789
140215	0.914529914529915
140233	0.981818181818182
142328	1
142405	0.992125984251969
142488	0.690402476780186
142803	0.996153846153846
143219	0.996309963099631
143656	0.982817869415808
143715	0.992481203007519
144110	0.993421052631579
144112	0.987012987012987
144142	0.994897959183674
144611	1
144651	1
144969	1
145083	0.753731343283582
145084	0.996240601503759
145964	0.993055555555556
146093	0.605714285714286
146110	0.987577639751553
146111	1
146114	0.981707317073171
146162	1
146219	0.683794466403162
146252	1
146303	0.995833333333333
146306	0.9957805907173
146356	0.659192825112108
146379	0.665094339622642
146540	0.502487562189055
146567	0.507537688442211
146600	0.995495495495496
146996	1
147242	0.655290102389078
147940	0.99622641509434
148084	0.677685950413223
148432	0.987341772151899
148455	0.991452991452991
148503	0.677570093457944
148561	0.989130434782609
148599	0.625615763546798
148889	1
148903	0.987341772151899
148910	1
148992	0.992125984251969
150104	0.992753623188406
150230	0.995192307692308
150252	0.98989898989899
150253	0.984771573604061
150280	0.995192307692308
151001	1
151315	1
151535	0.993399339933993
151582	1
151941	1
151971	1
151973	1
152108	0.992857142857143
152969	0.995614035087719
153364	0.985981308411215
153395	0.991031390134529
153401	0.995215311004785
153476	0.675438596491228
153532	0.995670995670996
153553	0.668067226890756
153686	0.992673992673993
153973	0.721611721611722
153988	0.535836177474403
154061	0.996621621621622
154306	1
154349	0.995348837209302
154797	0.993548387096774
154821	1
154830	0.514970059880239
155133	0.995049504950495
155137	0.994949494949495
155162	0.990950226244344
155166	0.990825688073395
155200	0.670588235294118
155834	0.982758620689655
155921	0.660377358490566
156439	0.993827160493827
156444	0.994011976047904
156447	1
156450	0.98974358974359
156452	0.98989898989899
156646	0.676229508196721
156649	0.991701244813278
156701	0.99618320610687
156933	1
157207	0.98780487804878
157482	0.671532846715328
157483	0.996323529411765
157787	0.994285714285714
157788	1
157792	0.988826815642458
157801	0.983695652173913
157829	0.989690721649485
157874	0.677290836653386
157942	0.996323529411765
158076	0.995454545454545
158111	1
158175	1
158191	1
158245	0.99468085106383
158557	0.990950226244344
158633	0.990783410138249
158827	0.509554140127389
158866	0.979166666666667
158896	0.97752808988764
158899	0.989010989010989
158918	0.562962962962963
158968	0.994318181818182
159014	0.986238532110092
159055	0.988505747126437
159283	0.585714285714286
159289	0.988888888888889
159361	0.940298507462687
159557	0.994652406417112
159565	0.995850622406639
159567	0.99581589958159
159711	0.995305164319249
160147	0.625429553264605
160271	1
160277	1
160287	1
160310	1
160311	0.990291262135922
160396	0.662921348314607
160404	1
160500	0.99203187250996
160748	0.992248062015504
160876	0.994652406417112
160884	0.633986928104575
160886	0.993464052287582
160894	0.52027027027027
160897	1
